# Supplementary material for: PD-1-cis IL-2R agonism yields better effectors from stem-like CD8+ T cells
Source: Nature. 2022 Sep 28;610(7930):161–72. doi: 10.1038/s41586-022-05192-0 (PMC9534752; doi:10.1038/s41586-022-05192-0)
Supplement: Supplementary file 3 — Source Data Fig. 2 [file 41586_2022_5192_MOESM3_ESM.xlsx]

## Sheet: Figure 2a
Number of LCMV-specific CD8+ T cells / spleen
	Treatment groups
	Untx	muPD-L1	muPD1-IL2v	muPD-L1 + muPD1-IL2v
DbGP33+ CD8+ T cells / spleen	58189.7	175632	2.3336e+06	2.3939e+06
	42660.8	286122	2.02362e+06	7.45239e+06
	17925.2	316410	560298	1.09364e+07
	8824.72	89775.2	799957	1.33374e+06
	53626.9	36485.9	785587	1.46741e+06
	13603.2	135512	768528	2.35942e+06
	72415.6	115613	908797	4.64286e+06
	173232	111605	1.6938e+06	7.87593e+06
	132761	120807	4.34688e+06	8.29498e+06
	35365.9	163455	1.03871e+06	3.84317e+06
	19368.4	199820	2.70321e+06	1.07911e+07
	31414.6	88036.5	3.90465e+06	8.36379e+06
	161950		1.35503e+06	3.93926e+06
	13751.6		1.67737e+07	5.73735e+06
			1.01234e+06	1.4934e+06
			3.28095e+06	2.32494e+06
			216061	1.10707e+06
			3.20827e+06
			516397
	Treatment groups
	Untx	muPD-L1	muPD1-IL2v	muPD-L1 + muPD1-IL2v
DbGP33+ CD8+ T cells / lung	8620.2	73831.7	3.18188e+06	2.31123e+06
	26661.9	57878.6	1.81885e+06	4.16961e+06
	2208.94	77966.5	1.07174e+06	5.34828e+06
	12019.7	25818.5	2.38297e+06	1.67651e+07
	10398.5	18686.4	2.36559e+06	3.21774e+06
	5352.47	80330.9	530883	4.55707e+06
	8276.82	17741.6	580661	906075
	4737.88	60257.8	649429	1.91518e+06
	2871.94	18427.1	649798	5.05095e+06
	406.428	26083.9	2.68124e+06	4.76538e+06
	13591.6		947496	3.66196e+06
	2003.07		8.83053e+06	3.19992e+06
			469716	1.0148e+06
			1.90826e+06	2.20177e+06
			550039	1.904e+06
			4.42211e+06
			829167

## Sheet: Figure 2b
Cytokine+ CD8+ T cells
	Treatment groups
	Untx	muPD-L1	muPD1-IL2v	muPD-L1 + muPD1-IL2v
IFN-γ+ CD8+ T cells / spleen	11002.9	244447	1.6031e+06	5.6484e+06
	12941.5	719749	2.97104e+06	5.98176e+06
	110034	247574	939310	9.64364e+06
	237791	807115	6.75276e+06	1.67992e+07
	23871.3	152602	2.66888e+06	1.27458e+07
	25472.5	315631	1.9348e+06	2.33529e+07
	39524.1	185346	5.22698e+06	6.72203e+06
	11137.5	447017	1.32468e+06	7.61411e+06
		339683	694318	1.87856e+06
		284337	2.57244e+06	7.69358e+06
		106747		6.35034e+06
		175017
	Treatment groups
	Untx	muPD-L1	muPD1-IL2v	muPD-L1 + muPD1-IL2v
IFN-γ+TNF-α+ CD8+ T cells / spleen	2238.52	21534.6	507832	2.49332e+06
	2164.35	204075	807661	2.89772e+06
	14259.2	37734.3	254579	4.38429e+06
	27793.7	257476	1.08776e+06	6.54015e+06
	1445.73	14695	465232	6.31072e+06
	2681.32	19106.9	660662	7.8301e+06
	6640.04	23573.4	2.03312e+06	2.25135e+06
	868.517	54775.3	344209	2.91625e+06
		43161.8	184075	854250
		22983.9	908767	3.3522e+06
		14616.8		3.41075e+06
		9417.96
	Treatment groups
	Untx	muPD-L1	muPD1-IL2v	muPD-L1 + muPD1-IL2v
IFN-γ+IL-2+ CD8+ T cells / spleen	1290	8148.23	21411.3	203877
	1093.33	12288.4	60895.1	230445
	14021.6	14725.6	17557.2	348243
	34852.4	30016.7	202916	673250
	2353.51	22607.7	179384	1.01034e+06
	1832.23	40785.9	87638.9	1.01654e+06
	5691.46	30350.7	227103	208063
	929.824	26758.1	54239.1	308546
		25465.5	27449.8	110736
		19429.7	137036	540382
		7529.85		518953
		5101.39

## Sheet: Figure 2c
PCA plot
Samples	PC1	PC2
naïve_1	-46.2819	-11.4164
naïve_2	-50.8027	-9.3344
naïve_3	-57.0546	-4.85483
naïve_4	-57.0249	-4.96186
Untx_1	16.717	-15.3941
Untx_2	13.7476	-21.4881
Untx_3	20.7023	-15.6164
Untx_4	22.6831	-12.8229
muPD-L1_1	13.0675	-20.3738
muPD-L1_2	10.8443	-18.9985
muPD-L1_3	24.2345	-13.2194
muPD-L1_4	24.7696	-16.3709
muPD1-IL2v_1	5.0847	1.4156
muPD1-IL2v_2	7.63861	0.303615
muPD1-IL2v_3	5.26805	-2.10897
muPD1-IL2v_4	10.2816	8.82201
muPD1-IL2v_5	9.55139	13.3877
muPD-L1 + muPD1-IL2v_1	-0.251997	7.62232
muPD-L1 + muPD1-IL2v_2	-0.398616	6.25645
muPD-L1 + muPD1-IL2v_3	0.53721	5.59093
muPD-L1 + muPD1-IL2v_4	1.18057	17.8516
muPD-L1 + muPD1-IL2v_5	2.22829	20.7321
muPD-L1 + muPD1-IL2v_6	1.58829	17.1319
muPD-L1 + muPD1-IL2v_7	6.52535	21.5668
muPD-L1 + muPD1-IL2v_8	6.20494	22.8414
muPD-L1 + muPD1-IL2v_9	8.95966	23.4381

## Sheet: Figure 2d
Phenotypic marker expression on DbGP33+ CD8+ T cells
	Treatment groups
	Untx	muPD-L1	muPD1-IL2v	muPD-L1 + muPD1-IL2v
TIM-3+ (%)	65.6	80.2	19.6	6.85
	64.3	86.8	29.2	3.93
	74.9	66.4	24.6	5.5
	65.1	74.7	4.51	6.03
	38	77.6	10.4	3.96
	61.8	79.2	23.3	2.82
	38.7	89.8	12.9	4.38
	73.5	68.5	4.58	2.23
		76.9	17.9	4.64
		78.5	39.8	5.72
		84		2.09
		41.5
	Treatment groups
	Untx	muPD-L1	muPD1-IL2v	muPD-L1 + muPD1-IL2v
CD218a+ (%)	16.7	7.06	48.3	85.6
	10.5	4.94	45.3	85.6
	5.96	11.8	40.4	82.9
	2.69	21.2	74.7	64.9
	17	10.2	54.9	72.9
	6.71	10.8	40.5	82.3
	6.31	3.84	51.2	78.5
	4.62	15.6	60.8	81.9
		9.66	48.4	84.6
		10.5	30.6	76.1
		10.7		85.1
		24.7
	Treatment groups
	Untx	muPD-L1	muPD1-IL2v	muPD-L1 + muPD1-IL2v
CX3CR1+ (%)	13.4	4.24	40.8	24.3
	15.2	3.7	25.6	46.5
	2.55	4.74	24.8	35.5
	1.61	10.1	18.1	46.6
	2.59	12.2	28.6	36.6
	2.12	9.78	9.12	19.3
	1.43	3.52	30.7	17.1
	1.04	5.59	23.3	32.2
		10.1	27.4	33.7
		5.52	10.8	17.7
		10.6		27.3
		3.34
	Treatment groups
	Untx	muPD-L1	muPD1-IL2v	muPD-L1 + muPD1-IL2v
TCF-1+ (%)	30.1	20.9	48.7	70.3
	34.5	11.9	42.8	61.3
	23.4	31.8	49.9	67.7
	28	30.3	63.7	44
	59	20.1	50.2	66
	32.5	18.2	59.2	77.6
	56.4	6.54	60.1	79.1
	19.7	28.5	67.9	78.3
		21.8	30.5	30
		17.2	14.2	34.8
		7.08		32.8
		52.5

## Sheet: Figure 2e
Viral titer
	Treatment groups
	Untx	muPD-L1	muPD1-IL2v	muPD-L1 + muPD1-IL2v
Log10(PFU/g of spleen)	6.18709	5.45593	5.64345	5.01174
	6.48184	5.24033	5.23764	5.08092
	6.2288	5.58593	4.86222	4.41567
	6.03892	5.51533	5.47511	4.88829
	5.88384	5.85083	5.7068	6.55576
	6.22185	5.48442	5.05552	5.24755
	5.99515	5.86572	6.48812	5
	5.84657	5.40792	6.98297	4.14267
	6.61261	5.20296	6.24229	4.65758
	6.77152	5.40952	4.98777	5.06473
	5.97123	5.55666	4.7167	5.29487
	5.63315	5.43771	4.65758	5.15196
	6.4664		5.19239	3.87943
	6.1127		5.61415	4.40894
			5.07918	5.55536
			4.98297	5.16891
			5.47478	4.52288
			5.51755
			6.30482
	Treatment groups
	Untx	muPD-L1	muPD1-IL2v	muPD-L1 + muPD1-IL2v
Log10(PFU/g of lung)	1.42857e+07	3000000	8.78378e+06	134615
	1.16667e+07	783333	1500000	208333
	3.84615e+06	4500000	2.12121e+06	80000
	3.69863e+06	1.55882e+06	714286	637931
	3965517	6.07843e+06	2000000	2.68293e+06
	3939394	4.38776e+06	1.23529e+06	511905
	5.08197e+06	8.45455e+06	2976190	446429
	3200000	2.98611e+06	2402597	291667
	1.38889e+07	4.71429e+06	2441860	541667
	6.78571e+06	4.06977e+06	2.27273e+06	520833
	5.10638e+06		4000000	3.46774e+06
	6.47059e+06		1.23529e+06	423077
			5.13889e+06	3.65854e+06
			5000000	1.49254e+06
			1760563	982143
			4.53333e+06
			3.96825e+06

## Sheet: Figure 2g
Number of donor CD45.2+ CD8+ T cells / organ
	Treatment groups
	Donor: Stem-like		Donor: Exhausted
	Untx	muPD1-IL2v	Untx	muPD1-IL2v
Donor CD45.2+ CD8+ T cells / spleen	543.49	182557	80	80
	1408.95	6618.44	80	248.182
	3798.48	175019	167.909	234.007
	765.399	62733.6	116.447	132.281
	1336.19	354915	171.066
		86223.8
	Treatment groups
	Donor: Stem-like		Donor: Exhausted
	Untx	muPD1-IL2v	Untx	muPD1-IL2v
Donor CD45.2+ CD8+ T cells / liver	743.576	551893	1485.87	645.74
	2262.14	78757.2	1634.41	653.384
	3179.18	234039	1162.94	80
	985.114	178525	2785.67	1993.09
	1407.31	502742	3407.55
		405459
	Treatment groups
	Donor: Stem-like		Donor: Exhausted
	Untx	muPD1-IL2v	Untx	muPD1-IL2v
Donor CD45.2+ CD8+ T cells / lung	730.619	78981.1	124.824	80
	952.364	14504.3	80	570.06
	3678.74	104720	80	101.71
	191.24	91762	192.661	394.032
	1170	278502	305.584
		121235
	Treatment groups
	Donor: Stem-like		Donor: Exhausted
	Untx	muPD1-IL2v	Untx	muPD1-IL2v
Donor CD45.2+ CD8+ T cells / 1 x106 PBMCs	80	1876.7	80	80
	80	402.38	80	80
	80	2388.48	80	80
	80	2100.86	80	80
	80	6523.65	80
		3798.19

## Sheet: Figure 2h
Phenotypic marker expression on donor stem-like CD45.2+ CD8+ T cells (spleen, day 14)
	Treatment groups
	Donor: Stem-like
	Untx	muPD1-IL2v
TIM-3+ (%)	55.2	8.84
	59	7.84
	54	12.5
	30.8	24.2
	48	17.5
		12.6
	Treatment groups
	Donor: Stem-like
	Untx	muPD1-IL2v
CD218a+ (%)	20.7	67.3
	3.61	67.2
	14.5	82.8
	0	75.6
	44	84.3
		80.8
