# Supplementary material for: PD-1-cis IL-2R agonism yields better effectors from stem-like CD8+ T cells
Source: Nature. 2022 Sep 28;610(7930):161–72. doi: 10.1038/s41586-022-05192-0 (PMC9534752; doi:10.1038/s41586-022-05192-0)
Supplement: Supplementary file 4 — Source Data Fig. 3 [file 41586_2022_5192_MOESM4_ESM.xlsx]

## Sheet: Figure 3a
		7	7	7	6	7	6
	day	muPD1-IL2v (0.5 mg/kg )	muPD1-IL2v (1 mg/kg)	muPD1 (10 mg/kg)	muFAP-IL2v (2.5 mg/kg)	muPD1 (10 mg/kg) + muFAP-IL2v (2.5 mg/kg)	Vehicle
2017-06-08	0	100	100	100	100	100	100
2017-06-09	1	100	100	100	100	100	100
2017-06-10	2	100	100	100	100	100	100
2017-06-11	3	100	100	100	100	100	100
2017-06-12	4	100	100	100	100	100	100
2017-06-13	5	100	100	100	100	100	100
2017-06-14	6	100	100	100	100	100	100
2017-06-15	7	100	100	100	100	100	100
2017-06-16	8	100	100	100	100	100	100
2017-06-17	9	100	100	100	100	100	100
2017-06-18	10	100	100	100	100	100	100
2017-06-19	11	100	100	100	100	100	100
2017-06-20	12	100	100	100	100	100	100
2017-06-21	13	100	100	100	100	100	100
2017-06-22	14	100	100	100	100	100	100
2017-06-23	15	100	100	100	100	100	100
2017-06-24	16	100	100	100	100	100	100
2017-06-25	17	100	100	100	100	100	100
2017-06-26	18	100	100	100	100	100	100
2017-06-27	19	100	100	100	100	100	100
2017-06-28	20	100	100	100	100	100	100
2017-06-29	21	100	100	100	100	100	100
2017-06-30	22	100	100	100	100	100	100
2017-07-01	23	100	100	100	100	100	100
2017-07-02	24	100	100	100	100	100	100
2017-07-03	25	100	100	100	100	100	100
2017-07-04	26	100	100	100	100	100	83.33
2017-07-05	27	100	100	100	100	100	83.33
2017-07-06	28	100	100	100	100	100	83.33
2017-07-07	29	100	100	100	100	100	83.33
2017-07-08	30	100	100	100	100	100	83.33
2017-07-09	31	100	100	100	83.33	100	83.33
2017-07-10	32	100	100	100	83.33	100	83.33
2017-07-11	33	100	100	100	83.33	100	66.66
2017-07-12	34	100	100	100	83.33	100	66.66
2017-07-13	35	100	100	100	83.33	100	66.66
2017-07-14	36	100	100	100	83.33	100	66.66
2017-07-15	37	100	100	100	83.33	100	33.33
2017-07-16	38	100	100	100	83.33	100	33.33
2017-07-17	39	100	100	100	83.33	100	33.33
2017-07-18	40	100	100	100	83.33	100	33.33
2017-07-19	41	100	100	85.71	66.66	100	33.33
2017-07-20	42	100	100	85.71	50	100	33.33
2017-07-21	43	100	100	85.71	50	100	16.66
2017-07-22	44	100	100	85.71	50	100	16.66
2017-07-23	45	100	100	85.71	50	100	16.66
2017-07-24	46	100	100	85.71	50	100	0
2017-07-25	47	100	100	85.71	33.33	100
2017-07-26	48	100	100	85.71	16.66	100
2017-07-27	49	100	100	85.71	16.66	100
2017-07-28	50	100	100	85.71	16.66	100
2017-07-29	51	100	100	85.71	16.66	100
2017-07-30	52	100	100	71.43	16.66	100
2017-07-31	53	100	100	71.43	16.66	100
2017-08-01	54	100	100	71.43	16.66	100
2017-08-02	55	100	100	71.43	16.66	100
2017-08-03	56	100	100	71.43	16.66	85.71
2017-08-04	57	100	100	57.15	16.66	85.71
2017-08-05	58	100	100	57.15	16.66	85.71
2017-08-06	59	100	100	57.15	16.66	85.71
2017-08-07	60	100	100	57.15	16.66	85.71
2017-08-08	61	100	100	57.15	0	85.71
2017-08-09	62	100	100	57.15		85.71
2017-08-10	63	100	100	42.87		85.71
2017-08-11	64	100	100	42.87		85.71
2017-08-12	65	100	100	42.87		85.71
2017-08-13	66	100	100	42.87		85.71
2017-08-14	67	100	100	42.87		85.71
2017-08-15	68	100	100	28.59		85.71
2017-08-16	69	100	100	28.59		71.43
2017-08-17	70	100	100	14.28		57.15
2017-08-18	71	100	100	14.28		57.15
2017-08-19	72	100	100	14.28		57.15
2017-08-20	73	100	100	14.28		57.15
2017-08-21	74	100	100	14.28		57.15
2017-08-22	75	100	100	14.28		42.87
2017-08-23	76	100	100	14.28		42.87
2017-08-24	77	100	100	14.28		42.87
2017-08-25	78	100	100	14.28		42.87
2017-08-26	79	100	100	14.28		42.87
2017-08-27	80	100	100	14.28		42.87
2017-08-28	81	100	100	14.28		42.87
2017-08-29	82	100	100	14.28		42.87
2017-08-30	83	85.71	100	14.28		42.87
2017-08-31	84	85.71	100	14.28		42.87
2017-09-01	85	71.43	100	14.28		42.87
2017-09-02	86	71.43	100	14.28		42.87
2017-09-03	87	71.43	100	14.28		28.59
2017-09-04	88	71.43	100	14.28		28.59
2017-09-05	89	71.43	100	14.28		28.59
2017-09-06	90	71.43	100	14.28		28.59
2017-09-07	91	71.43	100	14.28		28.59
2017-09-08	92	71.43	100	14.28		28.59
2017-09-09	93	71.43	100	14.28		28.59
2017-09-10	94	71.43	100	14.28		28.59
2017-09-11	95	71.43	100	14.28		28.59
2017-09-12	96	71.43	100	14.28		28.59
2017-09-13	97	71.43	100	14.28		28.59
2017-09-14	98	71.43	100	14.28		28.59
2017-09-15	99	71.43	100	14.28		28.59
2017-09-16	100	71.43	100	14.28		28.59
2017-09-17	101	71.43	100	14.28		28.59
2017-09-18	102	57.11	100	0		28.59
2017-09-19	103	57.11	100			28.59
2017-09-20	104	57.11	100			28.59
2017-09-21	105	57.11	100			28.59
2017-09-22	106	57.11	100			28.59
2017-09-23	107	57.11	100			28.59
2017-09-24	108	57.11	100			28.59
2017-09-25	109	57.11	100			14.28
2017-09-26	110	57.11	100			14.28
2017-09-27	111	57.11	100			14.28
2017-09-28	112	57.11	100			14.28
2017-09-29	113	57.11	100			14.28
2017-09-30	114	57.11	100			14.28
2017-10-01	115	57.11	100			14.28
2017-10-02	116	57.11	100			14.28
2017-10-03	117	57.11	100			14.28
2017-10-04	118	57.11	100			14.28
2017-10-05	119	57.11	100			14.28
2017-10-06	120	57.11	100			14.28
2017-10-07	121	57.11	100			14.28
2017-10-08	122	57.11	100			14.28
2017-10-09	123	57.11	100			14.28
2017-10-10	124	57.11	100			14.28
2017-10-11	125	57.11	100			14.28
2017-10-12	126	57.11	100			14.28
2017-10-13	127	57.11	100			14.28
2017-10-14	128	57.11	100			14.28
2017-10-15	129	57.11	100			14.28
2017-10-16	130	57.11	100			14.28
2017-10-17	131	57.11	100			14.28
2017-10-18	132	57.11	100			14.28
2017-10-19	133	57.11	100			14.28
2017-10-20	134	57.11	100			14.28
2017-10-21	135	57.11	100			14.28
2017-10-22	136	57.11	100			14.28
2017-10-23	137	57.11	100			14.28
2017-10-24	138	57.11	100			14.28
2017-10-25	139	57.11	100			14.28
2017-10-26	140	57.11	100			14.28
2017-10-27	141	57.11	100			14.28
2017-10-28	142	57.11	100			14.28
2017-10-29	143	57.11	100			14.28
2017-10-30	144	57.11	100			14.28
2017-10-31	145	57.11	100			14.28
2017-11-01	146	57.11	100			14.28
2017-11-02	147	57.11	100			14.28
2017-11-03	148	57.11	100			14.28
2017-11-04	149	57.11	100			14.28
2017-11-05	150	57.11	100			14.28
2017-11-06	151	57.11	100			14.28
2017-11-07	152	57.11	100			14.28
2017-11-08	153	57.11	100			14.28
2017-11-09	154	57.11	100			14.28
2017-11-10	155	57.11	100			14.28
2017-11-11	156	57.11	100			14.28
2017-11-12	157	57.11	100			14.28
2017-11-13	158	57.11	100			14.28
2017-11-14	159	57.11	100			14.28
2017-11-15	160	57.11	100			14.28
2017-11-16	161	57.11	100			14.28
2017-11-17	162	57.11	100			14.28
2017-11-18	163	57.11	100			14.28
2017-11-19	164	57.11	100			14.28
2017-11-20	165	57.11	100			14.28
2017-11-21	166	57.11	100			14.28
2017-11-22	167	57.11	100			14.28
2017-11-23	168	57.11	100			14.28
2017-11-24	169	57.11	100			14.28
2017-11-25	170	57.11	100			14.28
2017-11-26	171	57.11	100			14.28
2017-11-27	172	57.11	100			14.28
2017-11-28	173	57.11	100			14.28
2017-11-29	174	57.11	100			14.28
2017-11-30	175	57.11	100			14.28
2017-12-01	176	57.11	100			14.28
2017-12-02	177	57.11	100			14.28
2017-12-03	178	57.11	100			14.28
2017-12-04	179	57.11	100			14.28
2017-12-05	180	57.11	100			14.28
2017-12-06	181	57.11	100			14.28
2017-12-07	182	57.11	100			14.28
2017-12-08	183	57.11	100			14.28
2017-12-09	184	57.11	100			14.28
2017-12-10	185	57.11	100			14.28
2017-12-11	186	57.11	100			14.28
2017-12-12	187	57.11	100			14.28
2017-12-13	188	57.11	100			14.28
2017-12-14	189	57.11	100			14.28
2017-12-15	190	57.11	100			14.28
2017-12-16	191	57.11	100			14.28
2017-12-17	192	57.11	100			14.28
2017-12-18	193	57.11	100			14.28
2017-12-19	194	57.11	100			14.28
2017-12-20	195	57.11	100			14.28
2017-12-21	196	57.11	100			14.28
2017-12-22	197	57.11	100			14.28
2017-12-23	198	57.11	100			14.28
2017-12-24	199	57.11	100			14.28
2017-12-25	200	57.11	100			14.28
2017-12-26	201	57.11	100			14.28
2017-12-27	202	57.11	100			14.28
2017-12-28	203	57.11	100			14.28
2017-12-29	204	57.11	100			14.28
2017-12-30	205	57.11	100			14.28
2017-12-31	206	57.11	100			14.28
2018-01-01	207	57.11	100			14.28
2018-01-02	208	57.11	100			14.28
2018-01-03	209	57.11	100			14.28
2018-01-04	210	57.11	100			14.28
2018-01-05	211	57.11	100			14.28
2018-01-06	212	57.11	100			14.28
2018-01-07	213	57.11	100			14.28
2018-01-08	214	57.11	100			14.28
2018-01-09	215	57.11	100			14.28
2018-01-10	216	57.11	100			14.28
2018-01-11	217	57.11	100			14.28	Cell re-challenge

## Sheet: normalize
		Day:	6	9	14	17	21	24	28	31	35	38	42	45	49	53
			Total Flux [p/s]	Total Flux [p/s]	Total Flux [p/s]	Total Flux [p/s]	Total Flux [p/s]	Total Flux [p/s]	Total Flux [p/s]	Total Flux [p/s]	Total Flux [p/s]	Total Flux [p/s]	Total Flux [p/s]	Total Flux [p/s]	Total Flux [p/s]	Total Flux [p/s]	Total Flux [p/s]	Total Flux [p/s]	Total Flux [p/s]	Total Flux [p/s]	Total Flux [p/s]
	A1	15-02009	152700000	37710000	10690000
	A2	15-02036	44640000	18790000	13090000
	A3	15-02011	245500000	312300000	36470000
	A4	15-02012	364800000	35920000	85670000
	A5	15-02013	166300000	185900000	11420000
	A6	15-02014	251700000	11980000	2262000
	A7	15-02015	151400000	191500000	5175000
	B1	15-02022	270400000	130200000	128800000
	B2	15-02023	248000000	714800000	351900000
	B3	15-02024	97040000	462200000	806400000
	B4	15-02025	224300000	475300000	470500000
	B5	15-02026	239800000	218800000	108500000
	B6	15-02027	174600000	460500000	340700000
	B7	15-02028	178300000	534400000	451500000
	C1	15-02035	84700000	298000000	204500000
	C2	15-02010	180000000	509200000	133100000
	C3	15-02037	171000000	674300000	542800000
	C4	15-02038	231300000	451300000	8639000
	C5	15-02039	193900000	1192000000	372000000
	C6	15-02040	323500000	388300000	1129000000
	C7	15-02041	141200000	716000000	323100000
	D1	15-02048	112600000	39070000	23340000
	D2	15-02049	247900000	1574000000
	D3	15-02050	282000000	246800000	51250000
	D4	15-02051	46150000	164800000	32460000
	D5	15-02052	103400000	186400000	194800000
	D6	15-02053	258800000	18020000	333800000
	D7	15-02054	172100000	285500000	77440000
	E1	15-02009	152700000	37710000	1388000
	E2	15-02036	44640000	18790000	8311000
	E3	15-02011	245500000	312300000	12660000
	E4	15-02012	364800000	35920000	4495000
	E5	15-02013	166300000	185900000	7514000
	E6	15-02014	251700000	11980000	11830000
	E7	15-02015	151400000	191500000	1365000
	F1	15-02022	270400000	130200000	78320000
	F2	15-02023	248000000	714800000	12890000
	F3	15-02024	97040000	462200000	12970000
	F4	15-02025	224300000	475300000	3573000
	F5	15-02026	239800000	218800000	9739000
	F6	15-02027	174600000	460500000	66750000
	F7	15-02028	178300000	534400000	1022000
	G1	15-02035	47390000	6105000	2148000
	G2	15-02010	132400000	11030000	720300
	G3	15-02037	187500000	2542000	28350
	G4	15-02038	547300000	65920000	212200
	G5	15-02039	273200000	32110000	3582000
	G6	15-02040	180400000	8119000	105900
	G7	15-02041	168500000	52840000	28960000
	G8		209900000	39380000	684800
	G9		60680000	1540000	95150
	H1	15-02048	44250000	72830000	33490000
	H2	15-02049	341200000	213000000	620400000
	H3	15-02050	126000000	1869000000	716700000
	H4	15-02051	148600000	345800000	1456000000
	H5	15-02052	521400000	426400000	282500000
	H6	15-02053	55510000	616100000	403900000
	H7	15-02054	104700000	670500000	360300000
			Normalied over initial tumor size
	A1	15-02009	#REF!	#REF!	#REF!	#REF!	#REF!	#REF!	#REF!	#REF!	#REF!	#REF!	#REF!	#REF!	#REF!	#REF!	#REF!	#REF!	#REF!	#REF!	#REF!
	A2	15-02036	#REF!	#REF!	#REF!	#REF!	#REF!	#REF!	#REF!	#REF!	#REF!	#REF!	#REF!	#REF!	#REF!	#REF!	#REF!	#REF!	#REF!	#REF!	#REF!
	A3	15-02011	#REF!	#REF!	#REF!	#REF!	#REF!	#REF!	#REF!	#REF!	#REF!	#REF!	#REF!	#REF!	#REF!	#REF!	#REF!	#REF!	#REF!	#REF!	#REF!
	A4	15-02012	#REF!	#REF!	#REF!	#REF!	#REF!	#REF!	#REF!	#REF!	#REF!	#REF!	#REF!	#REF!	#REF!	#REF!	#REF!	#REF!	#REF!	#REF!	#REF!
	A5	15-02013	#REF!	#REF!	#REF!	#REF!	#REF!	#REF!	#REF!	#REF!	#REF!	#REF!	#REF!	#REF!	#REF!	#REF!	#REF!	#REF!	#REF!	#REF!	#REF!
	A6	15-02014	#REF!	#REF!	#REF!	#REF!	#REF!	#REF!	#REF!	#REF!	#REF!	#REF!	#REF!	#REF!	#REF!	#REF!	#REF!	#REF!	#REF!	#REF!	#REF!
	A7	15-02015	#REF!	#REF!	#REF!	#REF!	#REF!	#REF!	#REF!	#REF!	#REF!	#REF!	#REF!	#REF!	#REF!	#REF!	#REF!	#REF!	#REF!	#REF!	#REF!
	A8	15-02016	#REF!	#REF!	#REF!	#REF!	#REF!	#REF!	#REF!	#REF!	#REF!	#REF!	#REF!	#REF!	#REF!	#REF!	#REF!	#REF!	#REF!	#REF!	#REF!
	A9	15-02017	#REF!	#REF!	#REF!	#REF!	#REF!	#REF!	#REF!	#REF!	#REF!	#REF!	#REF!	#REF!	#REF!	#REF!	#REF!	#REF!	#REF!	#REF!	#REF!
	A10	15-02018	#REF!	#REF!	#REF!	#REF!	#REF!	#REF!	#REF!	#REF!	#REF!	#REF!	#REF!	#REF!	#REF!	#REF!	#REF!	#REF!	#REF!	#REF!	#REF!
	A11	15-02019	#REF!	#REF!
	A12	15-02046	#REF!	#REF!
	B1	15-02022	#REF!	#REF!	#REF!	#REF!	#REF!	#REF!	#REF!	#REF!	#REF!	#REF!	#REF!	#REF!	#REF!	#REF!	#REF!	#REF!	#REF!	#REF!	#REF!
	B2	15-02023	#REF!	#REF!	#REF!	#REF!	#REF!	#REF!	#REF!	#REF!	#REF!	#REF!	#REF!	#REF!	#REF!	#REF!	#REF!	#REF!	#REF!	#REF!	#REF!
	B3	15-02024	#REF!	#REF!	#REF!	#REF!	#REF!	#REF!	#REF!	#REF!	#REF!	#REF!	#REF!	#REF!	#REF!	#REF!	#REF!	#REF!	#REF!	#REF!	#REF!
	B4	15-02025	#REF!	#REF!	#REF!	#REF!	#REF!	#REF!	#REF!	#REF!	#REF!	#REF!	#REF!	#REF!	#REF!	#REF!	#REF!	#REF!	#REF!	#REF!	#REF!
	B5	15-02026	#REF!	#REF!	#REF!	#REF!	#REF!	#REF!	#REF!	#REF!	#REF!	#REF!	#REF!	#REF!	#REF!	#REF!	#REF!	#REF!	#REF!	#REF!	#REF!
	B6	15-02027	#REF!	#REF!	#REF!	#REF!	#REF!	#REF!	#REF!	#REF!	#REF!	#REF!	#REF!	#REF!	#REF!	#REF!	#REF!	#REF!	#REF!	#REF!	#REF!
	B7	15-02028	#REF!	#REF!	#REF!	#REF!	#REF!	#REF!	#REF!	#REF!	#REF!	#REF!	#REF!	#REF!	#REF!	#REF!	#REF!	#REF!	#REF!	#REF!	#REF!
	B8	15-02029	#REF!	#REF!	#REF!	#REF!	#REF!	#REF!	#REF!	#REF!	#REF!	#REF!	#REF!	#REF!	#REF!	#REF!	#REF!	#REF!	#REF!	#REF!	#REF!
	B9	15-02030	#REF!	#REF!	#REF!	#REF!	#REF!	#REF!	#REF!	#REF!	#REF!	#REF!	#REF!	#REF!	#REF!	#REF!	#REF!	#REF!	#REF!	#REF!	#REF!
	B10	15-02031	#REF!	#REF!	#REF!	#REF!	#REF!	#REF!	#REF!	#REF!	#REF!	#REF!	#REF!	#REF!	#REF!	#REF!	#REF!	#REF!	#REF!	#REF!	#REF!
	B11	15-02032	#REF!	#REF!
	B12	15-02033	#REF!	#REF!
	C1	15-02035	#REF!	#REF!	#REF!	#REF!	#REF!	#REF!	#REF!	#REF!	#REF!	#REF!	#REF!	#REF!	#REF!	#REF!	#REF!	#REF!	#REF!	#REF!	#REF!
	C2	15-02010	#REF!	#REF!	#REF!	#REF!	#REF!	#REF!	#REF!	#REF!	#REF!	#REF!	#REF!	#REF!	#REF!	#REF!	#REF!	#REF!	#REF!	#REF!	#REF!
	C3	15-02037	#REF!	#REF!	#REF!	#REF!	#REF!	#REF!	#REF!	#REF!	#REF!	#REF!	#REF!	#REF!	#REF!	#REF!	#REF!	#REF!	#REF!	#REF!	#REF!
	C4	15-02038	#REF!	#REF!	#REF!	#REF!	#REF!	#REF!	#REF!	#REF!	#REF!	#REF!	#REF!	#REF!	#REF!	#REF!	#REF!	#REF!	#REF!	#REF!	#REF!
	C5	15-02039	#REF!	#REF!	#REF!	#REF!	#REF!	#REF!	#REF!	#REF!	#REF!	#REF!	#REF!	#REF!	#REF!	#REF!	#REF!	#REF!	#REF!	#REF!	#REF!
	C6	15-02040	#REF!	#REF!	#REF!	#REF!	#REF!	#REF!	#REF!	#REF!	#REF!	#REF!	#REF!	#REF!	#REF!	#REF!	#REF!	#REF!	#REF!	#REF!	#REF!
	C7	15-02041	#REF!	#REF!	#REF!	#REF!	#REF!	#REF!	#REF!	#REF!	#REF!	#REF!	#REF!	#REF!	#REF!	#REF!	#REF!	#REF!	#REF!	#REF!	#REF!
	C8	15-02042	#REF!	#REF!	#REF!	#REF!	#REF!	#REF!	#REF!	#REF!	#REF!	#REF!	#REF!	#REF!	#REF!	#REF!	#REF!	#REF!	#REF!	#REF!	#REF!
	C9	15-02043	#REF!	#REF!	#REF!	#REF!	#REF!	#REF!	#REF!	#REF!	#REF!	#REF!	#REF!	#REF!	#REF!	#REF!	#REF!	#REF!	#REF!	#REF!	#REF!
	C10	15-02044	#REF!	#REF!	#REF!	#REF!	#REF!	#REF!	#REF!	#REF!	#REF!	#REF!	#REF!	#REF!	#REF!	#REF!	#REF!	#REF!	#REF!	#REF!	#REF!
	C11	15-02045	#REF!	#REF!
	C12	15-02020	#REF!	#REF!
	D1	15-02048	#REF!	#REF!	#REF!	#REF!	#REF!	#REF!	#REF!	#REF!	#REF!	#REF!	#REF!	#REF!	#REF!	#REF!	#REF!	#REF!	#REF!	#REF!	#REF!
	D2	15-02049	#REF!	#REF!	#REF!	#REF!	#REF!	#REF!	#REF!	#REF!	#REF!	#REF!	#REF!	#REF!	#REF!	#REF!	#REF!	#REF!	#REF!	#REF!	#REF!
	D3	15-02050	#REF!	#REF!	#REF!	#REF!	#REF!	#REF!	#REF!	#REF!	#REF!	#REF!	#REF!	#REF!	#REF!	#REF!	#REF!	#REF!	#REF!	#REF!	#REF!
	D4	15-02051	#REF!	#REF!	#REF!	#REF!	#REF!	#REF!	#REF!	#REF!	#REF!	#REF!	#REF!	#REF!	#REF!	#REF!	#REF!	#REF!	#REF!	#REF!	#REF!
	D5	15-02052	#REF!	#REF!	#REF!	#REF!	#REF!	#REF!	#REF!	#REF!	#REF!	#REF!	#REF!	#REF!	#REF!	#REF!	#REF!	#REF!	#REF!	#REF!	#REF!
	D6	15-02053	#REF!	#REF!	#REF!	#REF!	#REF!	#REF!	#REF!	#REF!	#REF!	#REF!	#REF!	#REF!	#REF!	#REF!	#REF!	#REF!	#REF!	#REF!	#REF!
	D7	15-02054	#REF!	#REF!	#REF!	#REF!	#REF!	#REF!	#REF!	#REF!	#REF!	#REF!	#REF!	#REF!	#REF!	#REF!	#REF!	#REF!	#REF!	#REF!	#REF!
	D8	15-02055	#REF!	#REF!	#REF!	#REF!	#REF!	#REF!	#REF!	#REF!	#REF!	#REF!	#REF!	#REF!	#REF!	#REF!	#REF!	#REF!	#REF!	#REF!	#REF!
	D9	15-02056	#REF!	#REF!	#REF!	#REF!	#REF!	#REF!	#REF!	#REF!	#REF!	#REF!	#REF!	#REF!	#REF!	#REF!	#REF!	#REF!	#REF!	#REF!	#REF!
	D10	15-02057	#REF!	#REF!	#REF!	#REF!	#REF!	#REF!	#REF!	#REF!	#REF!	#REF!	#REF!	#REF!	#REF!	#REF!	#REF!	#REF!	#REF!	#REF!	#REF!
	D11	15-02058	#REF!	#REF!
	D12	15-02059	#REF!	#REF!

## Sheet: BLI (normalized)
	GA501_Panc02_Fluc_175
		Day	7	10	14	17	21	24	28	31	35	38	42	45	49	52
		Group Averages
	muCD40	A	1	4.4146	6.73753	10.4828	7.57736	8.66067	15.1737	22.0515	32.7658
	muFAP-IL2v	B	1	1.55756	3.42461	3.62182	3.17559	4.59729	8.0501	10.5372	16.1845	15.6262	22.5166
	muPD-L1	C	1	1.01945	1.2535	1.73854	1.38812	1.13027	1.25493	1.77111	1.75015	3.12259	5.65869
	muPD-L1 + muFAP-IL2v	D	1	0.889432	1.09434	1.53799	1.47529	1.26806	1.23318	0.616537	1.03033	1.14609	1.15234
	muCD40 + muPD-L1
	muCD40 + muFAP-IL2v
	muCD40 + muFAP-IL2v + muPD-L1
	Vehicle

## Sheet: BLI
	GA501_Panc02_Fluc_186
		Day	6	9	13	17	21	24	28	31	35	38	42	45	49	52
		Group Averages
	muCD40	A	196720000	1.13443e+08	2.35396e+07
	muFAP-IL2v	B	2.04634e+08	4.28029e+08	3.79757e+08
	muPD-L1	C	1.89371e+08	6.04157e+08	3.87591e+08
	muPD-L1 + muFAP-IL2v	D	1.74707e+08	3.59227e+08	1.18848e+08
	muCD40 + muPD-L1	E	219170000	6.47814e+07	6.79471e+06
	muCD40 + muFAP-IL2v	F	2.14907e+08	4.93126e+07	2.64663e+07
	muCD40 + muFAP-IL2v + muPD-L1	G	2.00808e+08	2.43984e+07	4.05963e+06
	Vehicle	H	1.91666e+08	6.01947e+08	5.53327e+08

## Sheet: Figure 3b and c
Figure 3b
Vehicle	muPD1-IL2v 1 mg/kg	muPD-1 10 mg/kg	muFAP-IL2v 1.25 mg/kg	muPD1 + muFAP-IL2v
686.222	9499.73	1356.28	481.837	3286.31
915.281	6603.16	1208.29	1865.89	3475.05
975.173	3779.9	2181.68	1701.76	2353.11
Figure 3c
Vehicle	muPD1-IL2v 1 mg/kg	muPD-1 10 mg/kg	muFAP-IL2v 1.25 mg/kg	muPD1 + muFAP-IL2v
0.3	26	1.3	1.5	3.5
0.25	15	3.5	0.3	1.3
0.77	9	0.8	2.8	1.3

## Sheet: Figure 3d
Study Day	PD1-IL2v																PD1																FAP-IL2v																PD1 + FAP-IL2v
14	229.376	274.832	193.052	286.875	178.484	122.605	131.817	144.671	106.038	110.394	85.015	85.3102	91.8855	87.8913	89.3117		199.649	232.722	313.154	189.18	164.883	150.619	181.39	128.857	128.911	144.31	105.189	115.884	109.408	90.4064	86.9968	97.6772	267.898	199.733	301.979	173.012	182.723	150.975	121.983	117.228	141.89	137.837	103.001	100.543	113.149	87.204	94.6475	93.5312	213.419
17	278.855	233.709	201.523	313.19	155.7	98.0816	187.13	104.878	100.956	98.4252	87.3967	69.4089	119.073	115.206	98.635		340.8	235.025	423.058	333.749	225.505	307.574	272.668	200.165	180.996	162.899	207.902	105.189	186.075	153.47	186.024	187.407	556.335	361.482	424.508	252.952	269.238	154.02	254.665	156.565	205.731	172.285	123.804	151.725	136.324	62.6142	83.8267	110.601	244.068
19	280.053			216.329		57.9556	183.586	108.354	136.172	90.0764	49.3096	69.7037			88.0219		478.749		725.859			367.565	303.782	202.456	216.624	193.305		119.84	229.15	164.51	194.561		653.607	398.571			376.112	153.249		233.496			149.098	177.937	240.541	121.519	107.896	200.984	303.734
21	217.08			232.445		66.5613	362.24	73.71	131.165	110.983	62.2725	88.1436			117.95		560.631		985.574			372.03	432.837	309.87	239.206	253.401		98.5804	283.229	315.128	249.188		702.267	466.664			782.683	187.349		250.917			172.383	361.259	282.24	176.025	154.347	271.47	214.51
24	175.509			184.766		42.4825	363.022	37.3561	128.095	116.853	42.0211	55.8039			99.7329		871.268		1487.25			386.916	591.078	522.046	427.942	362.706		132.146	242.449	501.489	314.653		653.455	743.306			1037.85	335.267		488.012			401.87	494.538	586.108	308.801	309.377	497.729	628.799
26						23.0088		37.7223		111.177	27.4267	27.3683			92.7759							501.321		539.382	714.575	411.408		182.933		674.911	332.827							499.142		1011.46			511.92	477.556	760.725		369.664	601.658
28						23.6485		22.6394		93.7677	13.385	33.019			123.995							424.487		598.92	800.985	572.062		277.489		621.704	348.535							660.235		1049.59			686.45	556.08	757.495		428.077	1254.38
31						21.7088		18.6282		169.327	13.9675	42.2595			213.619							474.993		813.104	1222.01	737.695		351.938		823.368	231.111							790.583		1417.3			983.309	961.767	1334.33		632.314	1493.04
33						14.764		15.8046		131.692	12.1178	19.7407			292.503							609.878		891.665	1247.85	874.371		608.447		1202.03	349.325							1252.18		2381.44			1294.35	1142.46	1355.98		813.86	2050.25
35						7.95664		7.37165		148.404	3.95878	23.987			190.207							577.765		1364.85	1960.72	1223.44		899.876		1315.09	342.99							1444.73		3586.6			1356.89	1497.34	2027.2		937.934	3281.38
38						0		21.8839		239.018	10.9367	37.8383			537							816.058		1703.61		1295.95		1796.35		1328.49	474.79												1822.04	1789.42	2566.98		1512.13
40						0		17.8847		240.004	0	45.5502			592.554							1163.27		2339.34		1510.2		2831.33		1951.84	557.041												2187.25	2241.74			1648.91
42						0		0		295.087	0	93.0236			814.867							1353.65		2675.64		1629		2794.79		2456.71	604.293												2734.31				2047.88
45						0		0		349.194	0	145.595			1049.99							1890.64		3107.24		1817.29		3021.11		3076.11	947.803												2958.47				2547.57
47						0		0		403.007	5e-07	211.564			1302.92							2227				2334.89					1065.38																3571.56
49						0		0		510.317	0	275.797			1479.7							2507.2				2231.1					1366.53
[truncated: 31 more columns]

## Sheet: Figure 3e and f
Figure 3e	Tumor
muPD-1-IL2v					muPD1					muFAP-IL2v					muPD1+muFAP-IL2v					Vehicle
33.752	17.0781	3.17366	29.3918		1.2431	0.649667	0.995169	1.00745		3.88516	3.90976	0.936075	2.2096		2.74767	5.84001	1.84935	2.14152		0.446988	0.551177	0.730268	0.489088
	Blood
muPD-1-IL2v					muPD1					muFAP-IL2v					muPD1+muFAP-IL2v					Vehicle
6.90382	5.53192	9.8178	11.1204		0.078885	0.094001	0.081485	0.072415		3.93723	6.57841	2.16798	6.84616		4.60772	4.97587	4.50378	4.53893		0.08939	0.07776	0.060495	0.090151
Figure 3f	Tumor
muPD-1-IL2v					muPD1					muFAP-IL2v					muPD1+muFAP-IL2v					Vehicle
CM_CD8	0.4				CM_CD8	3.075				CM_CD8	4.65				CM_CD8	1.75				CM_CD8	16.625
Naive_CD8	5.475				Naive_CD8	2.525				Naive_CD8	23.575				Naive_CD8	16.675				Naive_CD8	7.325
EM_CD8	49.775				EM_CD8	22.925				EM_CD8	14.55				EM_CD8	22.95				EM_CD8	17.35
E_CD8	40.55				E_CD8	66.175				E_CD8	31.825				E_CD8	42.55				E_CD8	46.775
Others_CD8	3.8				Others_CD8	5.3				Others_CD8	25.4				Others_CD8	16.075				Others_CD8	11.925
	Blood
muPD-1-IL2v					muPD1					muFAP-IL2v					muPD1+muFAP-IL2v					Vehicle
CM_CD8	62.3				CM_CD8	21.225				CM_CD8	63.35				CM_CD8	65.1				CM_CD8	20.575
Naive_CD8	5.525				Naive_CD8	60.725				Naive_CD8	12.95				Naive_CD8	10.025				Naive_CD8	63.825
EM_CD8	2.125				EM_CD8	2.275				EM_CD8	1				EM_CD8	2.075				EM_CD8	1.9
E_CD8	3.875				E_CD8	4.1				E_CD8	1.25				E_CD8	2.775				E_CD8	2.775
Others_CD8	26.175				Others_CD8	11.675				Others_CD8	21.45				Others_CD8	20.025				Others_CD8	10.925

## Sheet: Figure 3g
Figure 3g	Tumor	CD4						CD8
		TEM	TCM	TN	TE	Tregs		TEM	TCM	TN	TE
J1		4895.47	3142.39	2238.83	2206.7	2830.86		23411.8	1828.22	1025.05	12529.5
J2		3123.46	1251.05	378.414	863.256	1666.6		16475.9	974.773	466.086	2124.76
J3		3453.82	1240.25	333.272	503.353	1527.29		5556.34	914.439	447.936	624.331
J4		2392.95	1107.2	654.75	1277.97	2872.91		12856.5	1250.94	629.393	2170.72
	Blood	CD4						CD8
		TEM	TCM	TN	TE	Tregs		TEM	TCM	TN	TE
m1		819.566		236.691	289.214	493.617		536.113	301.038	209.145	266.872
m2		1042.88		256.673	313.32	577.35		500.076	441.339	227.122	285.031
m3		1023.64		214.981	276.207	535.926		717.156	525.377	179.662	229.805
m4		863.081		273.876	274.862	655.161		830.333	690.059	232.63	261.985
m5		654.007		215.056	269.006	553.883		775.197	487.843	190.226	226.28
m6		957.263		257.109	336.957	659.54		1299.87	923.737	264.882	307.794
m7		862.335		176.428	217.643	611.307		690.29	518.154	159.854	179.42
m8		736.35		174.366	215.236	557.359		615.044	377.018	168.814	196.214
m9		1002.98		188.989	232.311	501.569		744.062	514.876	177.144	214.139

## Sheet: Figure 3h
Figure 3h
Study Day	Proleukin high dose						huPD1-IL2v 0.5 mg/kg												Pembrolizumab												Proleukin high dose + Pembrolizumab							huPD1-IL2v 0.5 mg/kg + Pembrolizumab
10	219.048	201.479	133.579	120.146	112.547	81.4087	226.394	172.551	165.425	143.504	129.308	128.299	120.431	111.755	97.4698	100.571	81.5117	62.4149	315.911	181.993	164.954	135.321	161.631	132.047	107.907	89.7141	96.6937	87.091	70.9995	68.1204	209.538	193.542	158.667	126.918	98.744	85.0366	67.889	220.283	199.242	166.816	145.825	121.013	127.844	120.933	104.509	102.244	85.97	61.1043	71.5579
12	195.329	120.59	135.82	200.709	188.847	101.277	117.659	173.422	203.417	370.549	121.519	144.897	187.801	168.939	168.808	101.889	74.8077	59.6319	349.305	173.645	172.627	168.422	126.772	178.356	186.111	126.99	151.241	155.095	133.024	139.843	190.708	223.817	209.313	190.581	122.137	131.208	113.029	228.563	165.606	214.609	167.773	95.2429	228.314	200.599	136.465	133.919	118.432	107.492	216.609
14	279.512	205.123	161.809	254.928	204.546	147.328	172.939	119.981	204.012	273.387	158.222	304.539	134.135	112.986	171.353	102.372	222.752	93.8184	471.938	154.629	272.847	170.123	141.4	172.911	146.837	195.348	121.383	165.239	103.373	109.881	274.547	142.612	286.103	126.059	72.0204	175.848	115.506	214.62	164.058	216.233	178.787	126.278	167.374	94.4163	93.5202	295.159	137.556	103.752	189.112
17	469.225	343.903	189.516	266.195	336.396	167.644	163.176	142.073	76.757	276.387	83.8153	127.041	78.7143	77.913	105.536	146.751	76.2299	49.7727	674.127	147.91	548	105.574	224.717	220.418	120.141	252.593	103.697	175.812	87.2546	65.2104	401.076	153.146	188.628	131.278	143.876	174.992	111.733	113.9	73.4995	241.85	72.9846	81.5121	152.352	108.562	119.247	204.835	282.348	77.9304	48.2793
19	524.014	570.225	300.221	394.634	471.403	355.457		90.4228		393.466	109.107		61.3921		87.5116	225.036	45.9758	33.6416	876.649			115.31		297.253		363.597	135.804	172.468	111.967	69.538	419.465	221.3	228.193	143.848	102.37	184.697	104.614	96.1254	60.7271	311.672	146.655	48.0026	172.269	119.683	144.113	230.676	199.378	71.6698	46.103
21	608.427	599.631	414.54	454.094	499.047	348.613		36.8868		416.622	80.8233		24.7067		42.2491	153.325	32.4255	33.4425	1074.45			129.286		359.5		347.078	181.83	117.821	117.978	48.7926	270.725	252.3	117.052	80.3533	138.429	91.37	67.1368	55.8701	54.9699	295.52	71.3662	46.9251	234.492	84.6377	94.06	124.984	132.755	44.6053	49.7299
24	1143.57	671.326	584.04	577.019	1002.22	551.402		34.6952		554.365	64.8885		29.3355		119.279	226.781	41.2478	26.0665	1390.32			157.653		399.249		500.849	238.14	75.5621	82.6146	58.089	424.313	287.015	169.402	97.7491	106.541	187.767	64.3968	65.9331	35.18		147.156	29.8391	232.962	41.6172	31.8843	90.8107	125.272	18.2794	0
26		766.104	809.631	986.791	1354.93	735.875		30.9004		613.337	50.9956		27.8973		147.134	263.356	62.3754	47.3167	1607.49			174.043		542.357		728.185	197.098	97.7196	135.861	78.1652	659.753	353.121	138.607	128.496	276.249	256.799	65.1573	0	15.2212		197.201	21.5532	253.782	70.3721	140.937	78.7983	178.973	0	47.5134
28		1026.63	1121.05	1223.93	1833.1	1135.92		28.1041			33.2707		0		272.754	357.442	73.3144	31.5114	2088.11			176.115		710.895		657.214	242.182	195.309	138.477	58.2308		505.238	125.935	167.006	309.703	376.174	78.1499	0	0		193.591	0	286.755	43.3008	0	0	324.505	0	0
[truncated: 11 more columns]
