# Supplementary material for: PD-1-cis IL-2R agonism yields better effectors from stem-like CD8+ T cells
Source: Nature. 2022 Sep 28;610(7930):161–72. doi: 10.1038/s41586-022-05192-0 (PMC9534752; doi:10.1038/s41586-022-05192-0)
Supplement: Supplementary file 5 — Source Data Fig. 4 [file 41586_2022_5192_MOESM5_ESM.xlsx]

## Sheet: Figure 4a-c
Figure 4a	Vehicle				PD1-IL2v				a-PD1				a-PD1 + FAP-IL2v
	104.15	132.21	29.06	86.81	974	1089.24	6464.23	1976.32	31.8	41.14	121.37	67.58	179.86	419.36	170.72	66.95
Figure 4b
	Vehicle				PD1-IL2v				a-PD1				a-PD1 + FAP-IL2v
	3.2932	2.21116	0.549109	1.30284	35.3198	9.45937	149.335	32.8378	2.25613	2.10695	3.19389	1.96096	13.5298	8.79681	4.12111	2.61499
Figure 4c
	Vehicle				PD1-IL2v				a-PD1				a-PD1 + FAP-IL2v
	2.60081	3.63136	2.08264	3.28267	18.3243	60.2174	280.364	52.6901	3.2376	0.757781	8.26087	3.22034	6.81773	21.1628	10.3448	5.11475

## Sheet: Figure 4e
Figure 4e
	Vehicle				muPD1-IL2v				muPD-1				muPD-1 + muFAP-IL2v
Tim3-, GZB+	2.73	3.3	5.13	2.36	27.7	29.6	29.7	26.8	19.4	5.36	5.61	5.64	6.49	2.75	7.41	3.94

## Sheet: Figure 4f
Figure 4f
	Vehicle				muPD1-IL2v				muPD-1				muPD-1 + muFAP-IL2v
GzmB- TIM3+	13.2	11.1	14.1	10.8	6.24	7.34	7.11	6.74	12.9	18.6	23.5	21.1	41.1	38	34.1	36.9

## Sheet: Figure 4K
Figure 4k	scRNAseq
Percentage of Better effectors
Vehicle	muPD1-IL2v	muPD1	muPD1 + muFAP-IL2v
6.93	60.6	10.13	4.33
7.87	66.66	8.18	10.57
8.03	47.65	8.69	4.71
5.52		6.09	12.32
Percentage of Exhausted
Vehicle	muPD1-IL2v	muPD1	muPD1 + muFAP-IL2v
9	4.18	23.2	29.64
6.77	2.47	23.5	52.54
15.21	6.14	29.13	40.79
11.33		6.09	30.43
Stem-like CD8 T cell signature scoring
Vehicle	muPD1-IL2v	muPD1	muPD1 + muFAP-IL2v
-0.0932308	0.00967639	-0.0971204	-0.0269718
-0.0878584	0.0405166	-0.0496412	-0.0369222
-0.0580388	0.0586597	-0.0470092	0.00274262
-0.0861017		-0.0454515	0.0121357
Migration signature score
Vehicle	muPD1-IL2v	muPD1	muPD1 + muFAP-IL2v
-0.164738	-0.108746	-0.168547	-0.150642
-0.160512	-0.0714428	-0.185363	-0.170513
-0.126723	-0.0646584	-0.155917	-0.146682
-0.1645		-0.180827	-0.117437
Immune check-point signature score
Vehicle	muPD1-IL2v	muPD1	muPD1 + muFAP-IL2v
0.00277019	-0.0352662	-0.0852824	0.320173
-0.0222283	0.00268415	0.130225	0.16839
-0.0304451	0.042435	0.271086	0.242241
-0.0244127		0.133222	0.203674
Exhaustion signature score
Vehicle	muPD1-IL2v	muPD1	muPD1 + muFAP-IL2v
0.218224	0.212004	0.170604	0.538489
0.200217	0.271868	0.427528	0.418673
0.146868	0.297497	0.436297	0.50113
0.242603		0.399009	0.492128
