# Supplementary material for: PD-1-cis IL-2R agonism yields better effectors from stem-like CD8+ T cells
Source: Nature. 2022 Sep 28;610(7930):161–72. doi: 10.1038/s41586-022-05192-0 (PMC9534752; doi:10.1038/s41586-022-05192-0)
Supplement: Supplementary file 6 — Source Data Fig. 5 [file 41586_2022_5192_MOESM6_ESM.xlsx]

## Sheet: Figure 5a
Figure 5a
Date	Vehicle	PD1-IL2v	FAP-IL2v	a-PD1 + FAP-IL2v
0	100	100	100	100
1	100	100	100	100
2	100	100	100	100
3	100	100	100	100
4	100	100	100	100
5	100	100	100	100
6	100	100	100	100
7	100	100	100	100
8	100	100	100	100
9	100	100	100	100
10	100	100	100	100
11	100	100	100	100
12	100	100	100	100
13	100	100	100	100
14	100	100	100	100
15	100	100	100	100
16	100	100	100	100
17	100	100	100	100
18	100	100	85.7143	100
19	100	100	85.7143	100
20	100	100	85.7143	100
21	71.4286	85.7143	71.4286	66.6667
22	71.4286	85.7143	71.4286	66.6667
23	71.4286	85.7143	71.4286	66.6667
24	42.8571	71.4286	57.1429	66.6667
25	28.5714	71.4286	57.1429	66.6667
26	28.5714	71.4286	57.1429	66.6667
27	28.5714	71.4286	42.8571	66.6667
28	14.2857	71.4286	42.8571	66.6667
29	14.2857	71.4286	42.8571	66.6667
30	14.2857	71.4286	42.8571	33.3333
31	14.2857	57.1429	0	33.3333
32	14.2857	57.1429	0	0
33	0	57.1429	0	0
34	0	57.1429	0	0
35	0	42.8571	0	0
36	0	42.8571	0	0
37	0	42.8571	0	0
38	0	42.8571	0	0
39	0	42.8571	0	0
40	0	42.8571	0	0
41	0	42.8571	0	0
42	0	42.8571	0	0
43	0	42.8571	0	0
44	0	42.8571	0	0
45	0	42.8571	0	0
46	0	42.8571	0	0
47	0	42.8571	0	0

## Sheet: Figure 5b-d
Figure 5b	Tumor				Blood
Vehicle	muPD1-IL2v	muFAP-IL2v	muPD-1 + muFAP-IL2v		Vehicle	muPD1-IL2v	muFAP-IL2v	muPD-1 + muFAP-IL2v
903.529	865.314	296.005	5392.22		504.133	4735.36	3468.16	3149.81
468.696	14842.3	474.395	2026.19		393.947	3816.21	5093.81	2496.05
759.141	8755.31	816.243	4669.93		491.707	2368.8	3964.4	9503.15
138.078	2546.48	584.727	3559.89		465.093	3063.89	3067.17	8352.4
31.9691		1421.2	1072.19		901.973	882.72	7813.2	1927.63
294.821	2697.86				489.04	3752.92	2647.72
143.209	3905.41				322.04	2393.36	2093.01
386.78	6892.11				585.64	1781.2	3185.16
67.3318	398.153				451.84	5292	2115.4
Fiure 5c	Tumor				Blood
Vehicle	muPD1-IL2v	muFAP-IL2v	muPD-1 + muFAP-IL2v		Vehicle	muPD1-IL2v	muFAP-IL2v	muPD-1 + muFAP-IL2v
3.24	0.3234	2.34702	0.07315		0.53	0.28	0.32	0.32
10.5042	30.3639	0.93922	3.86308		0.41	0.28	0.25	0.32
3.0916	12.6195	1.70459	3.5261		0.46	0.28	0.12	0.39
0.760149	8.0475	0.1924	1.49286		0.34	0.18	0.43	0.17
0.0392		4.6545	1.99656		0.45	0.55	0.22	0.44
0.3762	20.0448	0.3478			0.25	0.19	0.12
4.3488	18.056	0.1488			0.2	0.12	0.14
5.0778	13.5222	0.64075			0.38	0.22	0.13
3.0458	3.5148	0.61279			0.19	0.12	0.14
Figure 5d	Tumor				Blood
Vehicle	muPD1-IL2v	muFAP-IL2v	muPD-1 + muFAP-IL2v		Vehicle	muPD1-IL2v	muFAP-IL2v	muPD-1 + muFAP-IL2v
135.294	9.54654	15.7092	10		2.69333	13.0933	10.96	10.1067
200.097	5929.25	14.3312	130.952		1.6	10.5067	12.56	8.05333
89.6875	1570.99	51.3812	445.17		2.26667	6.66667	4.66667	37.4667
11.0649	370.242	3.77622	127.386		1.6	5.38667	13.3067	13.8133
0.112303		151.685	60.4871		4.02667	4.88	16.96	8.42667
5.8265	937.792	1.47433			1.24	7.2	3.05778
21.6264	954.13	1.56833			0.64	2.92	2.95111
71.9492	1280.98	5.72185			2.24	3.88	4.16
10.6043	40.2548	15.5901			0.84	6.6	2.92

## Sheet: Figure 5e
Figure 5e	Tumor
	Vehicle									muPD1-IL2v									muFAP-IL2v									muPD-1 + muFAP-IL2v
OVA+	23.2353	28.3092	5.9375	1.55844	0	0.172637	0.0659341	1.44068	0.0570125	0.795545	217.097	21.0687	14.8265	4.61285	4.5283	15.935	0.191083		0.67325	2.10191	1.76796	0.41958	11.5356	0.0508388	0.0746826	0.715232	1.30435	1.77778	3.47619	10.068	1.93182	1.4885

## Sheet: Figure 5g
Frequency of intratumoral PD1+ TCF-1- GrzmB+ TIM-3- CD8 T cells
Vehicle	muPD1-IL2v	muFAP-IL2v	muPD1 + muFAP-IL2v
0	6.59	0	0
0.62	5.79	0	0.56
0.12	3.07	0	0.29
0.55	4.23	1.37	0.6
2.04	1.61	2.19	0.4
0.66	10.1	1.86
0.29	5.92	1.3
0	6.44	0
0		0.44
Frequency of intratumoral PD1+ TCF-1- GrzmB+ TIM-3+ CD8 T cells
Vehicle	muPD1-IL2v	muFAP-IL2v	muPD1 + muFAP-IL2v
31.2	66.7	24	75
14	65.5	22.2	12.9
22.3	61	26.1	22.4
43.1	76.9	7.76	13.3
54.5	59.7	72.7	17.8
36.5	63.2	36
40	66.8	25.3
31.1	78.7	37.9
0		23.2
Frequency of intratumoral PD1+ TCF-1- GrzmB- TIM-3+ CD8 T cells
Vehicle	muPD1-IL2v	muFAP-IL2v	muPD1 + muFAP-IL2v
62.5	18.1	72	16.7
78.6	21	44.4	81
74.7	25.9	52.2	75.6
55.2	13	51.6	72.3
36.9	30.6	22.3	75.6
59.7	16.3	58.4
56.8	19.9	65.4
66.7	11.2	34.5
0		68.2

## Sheet: Figure 5h
Figure 5h	Vehicle				muPD1-IL2v				muFAP-IL2v				muPD-1 + muFAP-IL2v
SIINFEKL	1.27703	0.63308		0.684211	1.19683	11.5054		2.64217	0.915108	0.885475	1.24088	1.07292	1.86275	1.8545	1.27803
gp100	1.05405	0.678707		0.719298	0.914286	1.76344		1.09585	0.919424	0.734637	0.846715	1.02812	1.33333	0.568129	0.869432

## Sheet: Figure 5i
Figure 5i	Study Day	Vehicle																muPD1-IL2v 1 mg/kg																PD1 3 mg/kg
	12	110.794	127.767	106.121	107.209	108.854	108.578	130.547	105.58	115.316								113.606	115.316	134.315	117.332	113.04	120.843	137.833	99.2313	116.177								109.96	147.737	116.177	114.174	120.253	139.452	122.625	97.9414	102.903
	15	395.019	494.822	513.97	334.614	276.066	458.685	565.224	443.049	230.639								426.402	297.077	480.593	284.87	355.423	387.904	396.322	336.95	223.441								324.807	497.853	361.522	482.821	222.996	291.196	277.092	232.462	270.467
	18	452.245	931.722	548.047	358.464	559.459	368.312	885.239	304.129	786.618								242.192	106.392	153.902	188.496	306.321	182.598	125.027	218.581	100.532								598.926	189.691	321.392	746.131	274.021	137.51	174.927	258.024	194.115
	20	668.448		622.417	361.522	845.722		1693.1		1220.14								258.024	97.4287		222.109		176.064	326.524	201.086	230.184								1048.11	312.403	554.549	1055.61	299.235	212.928	440.945	366.452	212.497
	22	1143.14			654.682	1141.82				1902.06								471.016	164.916		353.606		160.95	528.848		362.136								916.811	446.571	886.354	1830.6		344.617	958.496	370.179
	25	2433.03			1000.22	2214.68												436.061	214.224		395.019		31.5237	688.043		513.195								1852.39		1620.33			651.043	1221.52
[truncated: 18 more columns]

## Sheet: Figure 5j
Figure 5j		Weeks	PD1-IL2v	PD1 + DP47-IL2v	Untreated
	DHA-EF0655	8	1
	DHA-EE6010	11	1
	DHA-EF1774	11	1
	DHA-EE9621	13	1
	DHA-EE7453	14	1
	DHA-EE6004	16	1
	DHA-EE7182	16	0
	DHA-EE7186	16	0
	DHA-EE5183	16	0
	DHA-EF1178	16	0
	DHA-EF1174	3		1
	DHA-EF3600	3		1
	DHA-EF3598	3		1
	DHA-EF0239	6		1
	DHA-EF1778	8		1
	DHA-ED6506	5			1
	DHA-EE6017	5			1
	DHA-EF3605	5			1
	DHA-ED6508	6			1
