# Supplementary material for: PD-1-cis IL-2R agonism yields better effectors from stem-like CD8+ T cells
Source: Nature. 2022 Sep 28;610(7930):161–72. doi: 10.1038/s41586-022-05192-0 (PMC9534752; doi:10.1038/s41586-022-05192-0)
Supplement: Supplementary file 7 — Source Data Extended Data Fig. 1 [file 41586_2022_5192_MOESM7_ESM.xlsx]

## Sheet: EDF1c
Number of LCMV-specific CD8+ T cells / spleen
	Treatment groups
	Untx	muPD-L1	muPD-L1 + muFAP-IL2wt	muPD-L1 + muFAP-IL2v
DbGP33+ CD8+ T cells / spleen	34950.4	40213.1	2.24418e+06	28658.9
	8142.44	251624	991742	521492
	14396.8	158886	608676	159802
	30632.8	901852	367663	136865
	13965.3	383487	651915	156952
	53860.4	218119	259633	241200
	12669.5	144198	1.63117e+06	170341
	21085.2	436255
		129205
		469970
		711000
	Treatment groups
	Untx	muPD-L1	muPD-L1 + muFAP-IL2wt	muPD-L1 + muFAP-IL2v
DbGP276+ CD8+ T cells / spleen	37242.2	48502.6	1.67654e+06	164924
	8069.41	130201	1.48984e+06	112225
	16686.1	52648.6	3.89173e+06	592814
	6333.53	140861	886931	369503
	33860.3	316203	2.13975e+06	1.79073e+06
	75404.6	699979	772896	454694
	67750.3	462378	1.66647e+06	288634
	57393.1	520304
		255719
		1.74275e+06
		351995

## Sheet: EDF1d
Phenotypic marker expression on DbGP33+ CD8+ T cells
	Treatment groups
	Untx	muPD-L1	muPD-L1 + muFAP-IL2wt	muPD-L1 + muFAP-IL2v
TIM-3+ (%)	83.5	84.6	24	81.4
	67.5	80.1	42	89.2
	57.7	92.2	19.8	60.4
	66.4	90.5	56.8	67
	69	65.2	14.9	71.4
	48.3	71.3	50.7	90
	63	72	43.6	78.2
	44.8	80.2
		65
		81.2
		90.4
	Treatment groups
	Untx	muPD-L1	muPD-L1 + muFAP-IL2wt	muPD-L1 + muFAP-IL2v
CD127+ (%)	8.89	8.73	61.7	10.5
	7.79	8.67	49.1	14.5
	9.15	5.42	24.4	3.67
	4.83	2.13	18.9	4.15
	3.71	1.48
		1.17
	Untx	muPD-L1	muPD-L1 + muFAP-IL2wt	muPD-L1 + muFAP-IL2v
CD218a+ (%)	7.04	6.91	82.9	14.9
	12	11.1	63.1	7.57
	5.66	6.96	93.5	20.5
	16.9	15.7	57.8	22.7
	19.3	16.5	91.1	20.4
	15.9	17.3	77.8	7.03
	17.8	17.8	83.6	14.6
	11.3	18.2
		15.9
		6.38
		4.7
	Treatment groups
	Untx	muPD-L1	muPD-L1 + muFAP-IL2wt	muPD-L1 + muFAP-IL2v
MFI of CXCR3	354	260	1160	666
	314	336	924	500
	427	223	1443	361
	493	402	1572	558
	567	301
		265

## Sheet: EDF1f
Cytokine+ CD8+ T cells
	Treatment groups
	Untx	muPD-L1	muPD-L1 + muFAP-IL2wt	muPD-L1 + muFAP-IL2v
IFN-γ+ CD8+ T cells / spleen	43807.3	43222.9	2.3423e+06	153371
	9974.76	683726	1.55557e+06	380767
	39986.2	190385	3.46427e+06	1.23545e+06
	21644.2	628414	785441	445798
	26558.8	462768	1.88453e+06	1.22227e+06
	139901	1.24837e+06	1.43229e+06	793024
	38382.4	593683	1.08021e+06	335498
	24284.6	695762
		133468
		414247
		552839
	Treatment groups
	Untx	muPD-L1	muPD-L1 + muFAP-IL2wt	muPD-L1 + muFAP-IL2v
IFN-γ+TNF-α+ CD8+ T cells / spleen	1711.59	1931.75	428760	8076.89
	490.934	34846	167462	13042.9
	4142.16	6271.06	568592	75721.2
	657.984	29257.8	104004	27830.2
	1464.84	22312	513400	42100.4
	9335.14	140669	257142	29582.2
	2889.15	32241.5	241500	34582.1
	1440.78	35307.9
		11831.8
		28281.9
		30997.4

## Sheet: EDF1g
Viral titer
	Treatment groups
	Untx	muPD-L1	muPD-L1 + muFAP-IL2wt	muPD-L1 + muFAP-IL2v
Log10(PFU/g of spleen)	6.19957	6.08052	5.04576	6.35094
	6.4208	5.7167	5.14613	6.22185
	6.36318	5.95861	5.35083	5.66555
	6.33099	5.33455	5.59196	6.36898
	6.45593	5.88349	5.29214	6.742
	5.94405	6.20337	5.48197	6.31362
	6.4113	6.03892	4.89571	5.62121
	6.566	5.44774
		5.8891
		5.52808
		6.08355
