# Supplementary material for: PD-1-cis IL-2R agonism yields better effectors from stem-like CD8+ T cells
Source: Nature. 2022 Sep 28;610(7930):161–72. doi: 10.1038/s41586-022-05192-0 (PMC9534752; doi:10.1038/s41586-022-05192-0)
Supplement: Supplementary file 8 — Source Data Extended Data Fig. 2 [file 41586_2022_5192_MOESM8_ESM.xlsx]

## Sheet: EDF2c
Number of CD8+ T cells / 1 x106 PBMCs
	Treatment groups
	Untx	muPD-L1	muPD-L1 + muFAP-IL2wt	muPD-L1 + muFAP-IL2v
CD8+ T cells / 1 x106 PBMCs	37300	41500	392000	768000
	46000	70900	228000	574000
	31000	71400	289000	204000
	37300	78800	173000	319000
	41200	50700	304000	173000
	30000	58400	191000	375000
	31300	33900	219000	239000
	73900	111000	222000	486000
	103000	69900	172000	639000
	8860	67900	137000	339000
		65000

## Sheet: EDF2e
Number of CD44+PD-1- CD8+ T cells and CD44+PD-1+ CD8+ T cells / 1 x106 PBMCs
	Treatment groups
	Untx	muPD-L1	muPD-L1 + muFAP-IL2wt	muPD-L1 + muFAP-IL2v
Number of CD44+PD-1- CD8+ T cells / 1 x106 PBMCs	11451.1	11578.5	61936	748032
	12144	17370.5	91656	542430
	8153	21205.8	34953	313875
	5727.9	13630.5	60882	193351
	14336.6	19283.6	35076	431568
	22351	16445	20124	601938
	1125.22		23838	245097
	Treatment groups
	Untx	muPD-L1	muPD-L1 + muFAP-IL2wt	muPD-L1 + muFAP-IL2v
Number of CD44+PD-1+ CD8+ T cells / 1 x106 PBMCs	2954.16	2888.4	282632	2856.96
	1412.2	20277.4	97356	5682.6
	1481.8	10210.2	117083	4350
	682.34	4431.66	104901	7600.2
	997.65	6273.96	150072	4354.56
	2307.2	5466.5	133300	3444.21
	903.72		85077	3864.6
