# Supplementary material for: PD-1-cis IL-2R agonism yields better effectors from stem-like CD8+ T cells
Source: Nature. 2022 Sep 28;610(7930):161–72. doi: 10.1038/s41586-022-05192-0 (PMC9534752; doi:10.1038/s41586-022-05192-0)
Supplement: Supplementary file 9 — Source Data Extended Data Fig. 5 [file 41586_2022_5192_MOESM9_ESM.xlsx]

## Sheet: EDF5d
Number of LCMV-specific CD8+ T cells / organ
	Treatment groups
	Untx	muPD-L1	muPD-L1 + muFAP-IL2v	muPD-L1 + muPD1-IL2v
DbGP33+ CD8+ T cells / spleen	39067.3	283059	181197	1.72876e+06
	11843	531278	796568	8.4608e+06
	12931.3	82172.4	1.29757e+06	2.90967e+06
	15297.2	344018	113301	1.57257e+07
	17019.2	50872.6	1.21335e+06	2.34705e+06
	3037.92	370303	1.00141e+06	9.68552e+06
	63287.8	69522.6	192502	2.59049e+06
	58133.4	197593	266178	7.21036e+06
	22053.6	190283	161473
	30810.8	241672	743290
	95290.9	132518	604530
	17629.8	59259	109842
		127091	613780
		391537	2.94136e+06
	Treatment groups
	Untx	muPD-L1	muPD-L1 + muFAP-IL2v	muPD-L1 + muPD1-IL2v
DbGP33+ CD8+ T cells / lung	3359.55	42078.9	44953.8	1.32759e+06
	13715.4	106876	548983	5.81681e+06
	5279.34	8819.73	528837	2.1845e+06
	23170.3	207467	27480	7.70269e+06
	10289.8	36874.1	372062	1.50465e+06
	1393.83	137459	771661	5.31324e+06
	3265.03	34543	119445	2.46613e+06
	6943.91	82915	5797.53	4.1772e+06
	12321.5	12906.8	82408.9
	983.627	10261.3	30679.5
	26118.3	70997.7	116157
	2856.36	20227.2	8212.37
		25499.2	64019
		122046	206399
	Treatment groups
	Untx	muPD-L1	muPD-L1 + muFAP-IL2v	muPD-L1 + muPD1-IL2v
DbGP33+ CD8+ T cells / 1 x 106 PBMCs	73.556	549.745	474.545	40251.8
	181.77	1603.64	3047.07	125404
	73.744	172.08	4559.94	33783.6
	410.292	3188.16	295.776	130944
	135.24	352.56	1371.04	30691.5
	146.94	1968.93	5203.8	73216
	173.163	389.576	1020.87	53673.1
	291.163	1035.4	585.468	75082.2
	207.831	134.064	977.85
	78.832	330.75	330.616
	397.98	1241	1272.76
	125.105	328.032	443.9
		295.074	842.55
		1786.59	1788.48

## Sheet: EDF5e
Cytokine+ CD8+ T cells / spleen
	Treatment groups
	Untx	muPD-L1	muPD-L1 + muFAP-IL2v	muPD-L1 + muPD1-IL2v
IFN-γ+ CD8+ T cells / spleen	51906.8	414481	474618	2.64432e+06
	54333.6	292609	490360	1.20954e+07
	22879.7	325677	998152	4.64915e+06
	38306.5	373563	793658	1.15433e+07
	67930.5	295856	324697	4.97268e+06
	11591.7	510482	361136	1.77528e+07
			1.72339e+06	7.71084e+06
				9.87602e+06
	Treatment groups
	Untx	muPD-L1	muPD-L1 + muFAP-IL2v	muPD-L1 + muPD1-IL2v
IFN-γ+TNF-α+ CD8+ T cells / spleen	1681.78	18527.3	28097.4	716611
	1787.58	9773.14	33491.6	5.15265e+06
	1791.48	17358.6	52702.4	1.42264e+06
	5439.53	41839.1	55318	3.99399e+06
	3899.21	18372.7	20520.9	1.62607e+06
	606.245	36652.6	10075.7	5.98268e+06
			39465.6	2.33638e+06
				2.76528e+06
	Treatment groups
	Untx	muPD-L1	muPD-L1 + muFAP-IL2v	muPD-L1 + muPD1-IL2v
IFN-γ+IL-2+ CD8+ T cells / spleen	87.7224	717.053	2615.15	41780.3
	92.3672	593.996	2559.68	980939
	334.043	4331.5	5659.52	269186
	2784.89	6387.94	24920.9	603716
	656.209	3816.55	5454.92	265044
	185.467	7759.33	2441.28	1.4575e+06
			2981.46	817349
				557007

## Sheet: EDF5f
Phenotypic marker expression on DbGP33+ CD8+ T cells
	Treatment groups
	Untx	muPD-L1	muPD-L1 + muFAP-IL2v	muPD-L1 + muPD1-IL2v
TIM-3+ (%)	67.1	83.4	62.8	4.11
	83.3	87.5	83	2.29
	66.4	74.4	64.2	2.33
	63.7	94.9	68.8	1.96
	87.1	86.4	88.3	1.07
	42.1	94.7	77.9	1.16
	83.2	85.3	73.6	3.72
	76.2	59.5	67.1	6.16
	73.6	77.2	60
	67.1	87.6	59.9
	58.2	60.2	80.7
	71.3	63.3	69.9
		73.3	87.5
		81.8	87.5
	Treatment groups
	Untx	muPD-L1	muPD-L1 + muFAP-IL2v	muPD-L1 + muPD1-IL2v
CD127+ (%)	4.44	3.63	7.64	36.1
	6.16	6.49	5.88	51.5
	14.4	9.24	5.3	55.7
	2.62	0.665	4.12	73.7
	2.3	1.82	4.98	62.8
	6.99	10.1	5.75	77.7
	7.18	10.5	16.5	75.5
	7.75	7.93	19	54.4
	7.27	4.59	4.47
			4.01
	Treatment groups
	Untx	muPD-L1	muPD-L1 + muFAP-IL2v	muPD-L1 + muPD1-IL2v
CD218a+ (%)	12.9	7.64	33.3	69
	15.5	11.4	10.8	75.6
	11.5	13.7	37.1	81.8
	11.1	1.03	26.5	77.5
	4.99	7.43	9.73	71.8
	15	2.38	13.3	79.8
	2.12	12.9	19.7	80.2
	4.53	22.6	13.7	74.5
	3.75	3.61	19.5
	4.32	1.5	15.4
	7.16	10.5	9.53
	13	11.2	12.3
		17.2	6.46
		10.1	8.75
	Treatment groups
	Untx	muPD-L1	muPD-L1 + muFAP-IL2v	muPD-L1 + muPD1-IL2v
MFI of CXCR3	496	224	1011	4665
	295	262	608	4132
	395	321	1012	4303
	390	215	1494	3522
	414	397	1011	3283
	390	456	1293	5074
	487	598	616	4805
	482	426	646	4852
	723	371	428
			720

## Sheet: EDF5g
PCA plot
Samples	PC1	PC2
naïve_1	-60.9928	-7.78114
naïve_2	-60.5646	-8.13876
Untx_1	22.4274	-15.689
Untx_2	24.1956	-12.5188
muPD-L1_1	26.5704	-14.1788
muPD-L1_2	27.4105	-17.0205
muPD-L1 + muPD1-IL2v_1	6.34779	23.6043
muPD-L1 + muPD1-IL2v_2	5.66069	24.9566
muPD-L1 + muPD1-IL2v_3	8.94494	26.7661

## Sheet: EDF5h
ensembl_gene_id	external_gene_name	Untx	PDL1	PD1IL2v_PDL1
ENSMUSG00000047090	Tmem198b	-1.13366	0.756862	0.376797
ENSMUSG00000052512	Nav2	-1.14948	0.669753	0.479723
ENSMUSG00000001156	Mxd1	-0.874524	1.09026	-0.215735
ENSMUSG00000032501	Trib1	-0.889681	1.0823	-0.192616
ENSMUSG00000073102	Drc1	-0.917988	1.0656	-0.147614
ENSMUSG00000100354	Gm29113	-0.985237	1.01414	-0.0288992
ENSMUSG00000104453	Gm37829	-1.03773	0.957426	0.0803052
ENSMUSG00000031258	Xkrx	-0.795585	1.12256	-0.326972
ENSMUSG00000055435	Maf	-0.702111	1.14496	-0.442846
ENSMUSG00000104682	Gm42636	-0.516279	1.15262	-0.636339
ENSMUSG00000094828	Trav3-3	-0.496256	1.15107	-0.65481
ENSMUSG00000096807	NA	-0.580548	1.15469	-0.574147
ENSMUSG00000076795	Trav8d-2	-0.616309	1.1538	-0.537495
ENSMUSG00000028975	Pex14	-0.614488	1.15389	-0.539399
ENSMUSG00000008475	Arpc5	-0.642884	1.15212	-0.509235
ENSMUSG00000047507	Baiap3	0.0209319	0.98937	-1.0103
ENSMUSG00000038943	Prc1	0.0503979	0.973848	-1.02425
ENSMUSG00000069769	Msi2	0.0645698	0.96615	-1.03072
ENSMUSG00000076840	Trav14-1	-0.0106271	1.00527	-0.994644
ENSMUSG00000044117	Bmerb1	-0.0251952	1.01236	-0.987164
ENSMUSG00000033036	Gm7879	-0.0384173	1.01866	-0.980238
ENSMUSG00000037572	Wdhd1	-0.0389707	1.01892	-0.979945
ENSMUSG00000040274	Cdk6	-0.0961167	1.04459	-0.948471
ENSMUSG00000021591	Glrx	-0.391996	1.13661	-0.744616
ENSMUSG00000035246	Pcyt1b	-0.323002	1.12158	-0.798579
ENSMUSG00000105646	Gm30211	-0.310569	1.11844	-0.807866
ENSMUSG00000018899	Irf1	-0.339671	1.12559	-0.78592
ENSMUSG00000070691	Runx3	-0.291668	1.11341	-0.821739
ENSMUSG00000016257	Prelid3b	-0.236357	1.097	-0.860648
ENSMUSG00000025154	Arhgap19	-0.23129	1.09538	-0.864089
ENSMUSG00000037466	Tedc1	-0.217157	1.09074	-0.873579
ENSMUSG00000026483	Fam129a	-0.210116	1.08836	-0.878247
ENSMUSG00000041431	Ccnb1	-0.209578	1.08818	-0.878602
ENSMUSG00000028678	Kif2c	-0.182885	1.07882	-0.895935
ENSMUSG00000001419	Mef2d	-0.759956	-0.372917	1.13287
ENSMUSG00000024212	Mllt1	-0.73224	-0.407099	1.13934
ENSMUSG00000040459	Arglu1	-0.736439	-0.402003	1.13844
ENSMUSG00000034613	Ppm1h	-0.745475	-0.390938	1.13641
ENSMUSG00000024900	Cpt1a	-0.743799	-0.393001	1.1368
ENSMUSG00000029570	Lfng	-0.702695	-0.442167	1.14486
ENSMUSG00000032231	Anxa2	-0.702621	-0.442253	1.14487
ENSMUSG00000028064	Sema4a	-0.699912	-0.4454	1.14531
ENSMUSG00000106918	Mrpl33	-0.699722	-0.445621	1.14534
ENSMUSG00000020091	Eif4ebp2	-0.701004	-0.444133	1.14514
ENSMUSG00000024855	Pacs1	-0.698372	-0.447185	1.14556
ENSMUSG00000029860	Zyx	-0.698492	-0.447047	1.14554
ENSMUSG00000006345	Ggt1	-0.691194	-0.455458	1.14665
ENSMUSG00000047586	Nccrp1	-0.68926	-0.457673	1.14693
ENSMUSG00000056069	Otulinl	-0.696048	-0.449872	1.14592
ENSMUSG00000049866	Arl4c	-0.69634	-0.449535	1.14587
ENSMUSG00000027111	Itga6	-0.695373	-0.450651	1.14602
ENSMUSG00000038766	Gabpb2	-0.683929	-0.463753	1.14768
ENSMUSG00000026176	Ctdsp1	-0.68664	-0.460666	1.14731
ENSMUSG00000048997	Atxn7l2	-0.686539	-0.460781	1.14732
ENSMUSG00000031902	Nfatc3	-0.686069	-0.461318	1.14739
ENSMUSG00000018398	Sept8	-0.721337	-0.420199	1.14154
ENSMUSG00000072640	Lyrm9	-0.719659	-0.422198	1.14186
ENSMUSG00000097838	NA	-0.711432	-0.431938	1.14337
ENSMUSG00000050627	Gpd1l	-0.714108	-0.428782	1.14289
ENSMUSG00000076752	Tcrg-C2	-0.669353	-0.48017	1.14952
ENSMUSG00000033386	Frrs1	-0.664705	-0.485343	1.15005
ENSMUSG00000076754	Trgv2	-0.677807	-0.470685	1.14849
ENSMUSG00000037434	Slc30a1	-0.678922	-0.469426	1.14835
ENSMUSG00000049922	Slc35c1	-0.680442	-0.467708	1.14815
ENSMUSG00000058600	Rpl30	-0.679856	-0.468371	1.14823
ENSMUSG00000040430	Pitpnc1	-0.67953	-0.46874	1.14827
ENSMUSG00000029658	Wdr95	-0.67482	-0.474048	1.14887
ENSMUSG00000034453	Polr3b	-0.672837	-0.476273	1.14911
ENSMUSG00000056493	Foxk1	-0.657484	-0.49332	1.1508
ENSMUSG00000018925	Heatr9	-0.659511	-0.491088	1.1506
ENSMUSG00000020238	Ncln	-0.655906	-0.495054	1.15096
ENSMUSG00000028480	Glipr2	-0.654615	-0.496469	1.15108
ENSMUSG00000023015	Racgap1	-0.65462	-0.496464	1.15108
ENSMUSG00000027330	Cdc25b	-0.65237	-0.498927	1.1513
ENSMUSG00000085887	Arhgap27os3	-0.651851	-0.499494	1.15135
ENSMUSG00000043587	Pxylp1	-0.650874	-0.500561	1.15143
ENSMUSG00000027122	Arl14ep	-0.647562	-0.504167	1.15173
ENSMUSG00000081895	Rpl17-ps10	-0.647882	-0.503819	1.1517
ENSMUSG00000023026	Dip2b	-0.642156	-0.510022	1.15218
ENSMUSG00000106106	CT010467.1	-0.643121	-0.508979	1.1521
ENSMUSG00000047909	Ankrd16	-0.645743	-0.506141	1.15188
ENSMUSG00000041736	Tspo	-0.644822	-0.507139	1.15196
ENSMUSG00000076258	Gm23935	-0.644293	-0.507711	1.152
ENSMUSG00000027639	Samhd1	-0.637429	-0.51511	1.15254
ENSMUSG00000074604	Mgst2	-0.636845	-0.515736	1.15258
ENSMUSG00000031029	Eif3f	-0.636789	-0.515796	1.15259
ENSMUSG00000030956	Fam53b	-0.638073	-0.514419	1.15249
ENSMUSG00000021820	Camk2g	-0.637956	-0.514544	1.1525
ENSMUSG00000029924	Slc37a3	-0.636131	-0.516502	1.15263
ENSMUSG00000022803	Popdc2	-0.640968	-0.511303	1.15227
ENSMUSG00000001025	S100a6	-0.641143	-0.511115	1.15226
ENSMUSG00000030536	Iqgap1	-0.639502	-0.512882	1.15238
ENSMUSG00000031103	Elf4	-0.879135	-0.208769	1.0879
ENSMUSG00000024556	Me2	-0.885695	-0.198759	1.08445
ENSMUSG00000018983	E2f2	-0.917764	-0.147981	1.06574
ENSMUSG00000028931	Kcnab2	-0.834874	-0.273388	1.10826
ENSMUSG00000039568	Ubald1	-0.833484	-0.275341	1.10882
ENSMUSG00000033066	Gas7	-0.833764	-0.274947	1.10871
ENSMUSG00000031328	Flna	-0.826517	-0.285063	1.11158
ENSMUSG00000029033	Acap3	-0.825102	-0.287024	1.11213
ENSMUSG00000028868	Wasf2	-0.852341	-0.248468	1.10081
ENSMUSG00000032305	Fam219b	-0.852675	-0.247984	1.10066
ENSMUSG00000023909	Paqr4	-0.807477	-0.311094	1.11857
ENSMUSG00000056724	Nbeal2	-0.80623	-0.312773	1.119
ENSMUSG00000026463	Atp2b4	-0.800675	-0.32021	1.12089
ENSMUSG00000005442	Cic	-1.11501	0.297588	0.817426
ENSMUSG00000042229	Rabif	-1.12619	0.342241	0.783947
ENSMUSG00000031381	Piga	-1.14308	0.430022	0.713057
ENSMUSG00000075590	Nrbp2	-1.14101	0.416979	0.724032
ENSMUSG00000003541	Ier3	-0.968887	-0.0595637	1.02845
ENSMUSG00000063911	Tdgf1-ps2	-0.9779	-0.0428237	1.02072
ENSMUSG00000016194	Hsd11b1	-0.97467	-0.0488673	1.02354
ENSMUSG00000026925	Inpp5e	-0.983747	-0.0317491	1.0155
ENSMUSG00000032402	Smad3	-0.997333	-0.005313	1.00265
ENSMUSG00000104835	Gm5547	-0.99876	-0.00247469	1.00124
ENSMUSG00000001020	S100a4	-1.05888	0.130585	0.928293
ENSMUSG00000054517	Trim65	-1.02882	0.0603766	0.968444
ENSMUSG00000056228	Cars2	0.587109	-1.15465	0.567536
ENSMUSG00000024401	Tnf	0.593746	-1.15454	0.560798
ENSMUSG00000021725	Parp8	0.609332	-1.1541	0.544767
ENSMUSG00000020424	Castor1	0.688062	-1.14711	0.459044
ENSMUSG00000022247	Brix1	0.658113	-1.15074	0.492628
ENSMUSG00000018449	Rpain	0.637866	-1.15251	0.514641
ENSMUSG00000048440	Cyp4f16	0.551455	-1.15432	0.602864
ENSMUSG00000063659	Zbtb18	0.528268	-1.15335	0.625079
ENSMUSG00000029550	Sppl3	0.522089	-1.15299	0.630902
ENSMUSG00000047419	Cmya5	0.517829	-1.15272	0.634892
ENSMUSG00000028261	Ndufaf4	0.492903	-1.15077	0.657863
ENSMUSG00000029016	Clcn6	0.193102	-1.08247	0.889367
ENSMUSG00000040687	Madd	0.207523	-1.08748	0.879956
ENSMUSG00000056749	Nfil3	0.174228	-1.07567	0.901437
ENSMUSG00000005824	Tnfsf14	0.163078	-1.07152	0.908438
ENSMUSG00000015243	Abca1	0.161004	-1.07073	0.90973
ENSMUSG00000104706	Gm43421	0.151618	-1.06715	0.915533
ENSMUSG00000102973	E430014B02Rik	0.250904	-1.10156	0.850655
ENSMUSG00000103748	Gm38243	0.222964	-1.09266	0.869699
ENSMUSG00000003199	Mpnd	0.222977	-1.09267	0.86969
ENSMUSG00000035133	Arhgap5	0.223527	-1.09285	0.869321
ENSMUSG00000039087	Rreb1	0.434345	-1.14373	0.709385
ENSMUSG00000031447	Lamp1	0.432268	-1.14342	0.711151
ENSMUSG00000035168	Tanc1	0.413581	-1.14045	0.726865
ENSMUSG00000025050	Pcgf6	0.418733	-1.1413	0.722566
ENSMUSG00000044617	Zbtb39	0.401285	-1.13831	0.737029
ENSMUSG00000103216	Gm37248	0.397304	-1.13759	0.74029
ENSMUSG00000032021	Crtam	0.290072	-1.11297	0.822896
ENSMUSG00000049741	Rxfp4	0.297174	-1.1149	0.817728
ENSMUSG00000028063	Lmna	0.361181	-1.13041	0.769231
ENSMUSG00000086312	Gm15336	-0.218192	-0.872889	1.09108
ENSMUSG00000041921	Metap1d	-0.207896	-0.879711	1.08761
ENSMUSG00000040747	Cd53	-0.204729	-0.881792	1.08652
ENSMUSG00000037992	Rara	-0.205288	-0.881426	1.08671
ENSMUSG00000022018	Rgcc	-0.200356	-0.884653	1.08501
ENSMUSG00000042284	Itga1	-0.17362	-0.901821	1.07544
ENSMUSG00000032528	Vipr1	-0.182596	-0.89612	1.07872
ENSMUSG00000054381	Zfp747	-0.180737	-0.897306	1.07804
ENSMUSG00000043252	Tmem64	-0.241181	-0.857353	1.09853
ENSMUSG00000054342	Kcnn4	-0.230705	-0.864485	1.09519
ENSMUSG00000037573	Tob1	-0.233118	-0.86285	1.09597
ENSMUSG00000042331	Specc1	-0.233163	-0.862819	1.09598
ENSMUSG00000024910	Ctsw	-0.267193	-0.839263	1.10646
ENSMUSG00000075254	Heg1	-0.264552	-0.841125	1.10568
ENSMUSG00000042594	Sh2b3	-0.271256	-0.836388	1.10764
ENSMUSG00000020732	Rab37	-0.31887	-0.80168	1.12055
ENSMUSG00000072663	Spef2	-0.313068	-0.80601	1.11908
ENSMUSG00000074221	Zfp568	-0.315634	-0.804098	1.11973
ENSMUSG00000012126	Ubxn11	-0.294261	-0.819854	1.11411
ENSMUSG00000097729	2310015A10Rik	-0.300614	-0.81521	1.11582
ENSMUSG00000047648	Fbxo30	-0.337776	-0.787371	1.12515
ENSMUSG00000026012	Cd28	-0.341653	-0.784398	1.12605
ENSMUSG00000025995	Wdr75	-0.331705	-0.791998	1.1237
ENSMUSG00000046441	Cmtr2	-0.330443	-0.792957	1.1234
ENSMUSG00000052504	Epha3	-0.326223	-0.79615	1.12237
ENSMUSG00000015711	Prune1	-0.355372	-0.773777	1.12915
ENSMUSG00000103358	Gm37593	-0.346645	-0.780553	1.1272
ENSMUSG00000044770	Scml4	-0.364307	-0.766772	1.13108
ENSMUSG00000041935	AW549877	-0.361294	-0.769143	1.13044
ENSMUSG00000091475	2810468N07Rik	-0.433036	-0.710498	1.14353
ENSMUSG00000025959	Klf7	-0.433353	-0.710229	1.14358
ENSMUSG00000032336	Nptn	-0.434065	-0.709623	1.14369
ENSMUSG00000095061	E030018B13Rik	-0.429442	-0.713549	1.14299
ENSMUSG00000031765	Mt1	-0.429673	-0.713353	1.14303
ENSMUSG00000040322	Slc25a24	-0.428093	-0.714691	1.14278
ENSMUSG00000059149	Mfsd4a	-0.428693	-0.714183	1.14288
ENSMUSG00000024785	Rcl1	-0.425586	-0.716808	1.14239
ENSMUSG00000020027	Socs2	-0.418929	-0.722401	1.14133
ENSMUSG00000055027	Smyd1	-0.415521	-0.725249	1.14077
ENSMUSG00000000673	Haao	-0.41556	-0.725217	1.14078
ENSMUSG00000076758	Trav1	-0.416256	-0.724636	1.14089
ENSMUSG00000041570	Camsap2	-0.413498	-0.726935	1.14043
ENSMUSG00000027858	Tspan2	-0.396076	-0.741293	1.13737
ENSMUSG00000003380	Rabac1	-0.394591	-0.742504	1.1371
ENSMUSG00000044258	Ctla2a	-0.388067	-0.747801	1.13587
ENSMUSG00000026770	Il2ra	-0.38789	-0.747944	1.13583
ENSMUSG00000022336	Eif3e	-0.446159	-0.699258	1.14542
ENSMUSG00000032377	Plscr4	-0.447309	-0.698265	1.14557
ENSMUSG00000027452	Acss1	-0.451335	-0.694779	1.14611
ENSMUSG00000034936	Arl4d	-0.450566	-0.695446	1.14601
ENSMUSG00000028228	Cpne3	-0.452284	-0.693955	1.14624
ENSMUSG00000032267	Usp28	-0.449525	-0.696349	1.14587
ENSMUSG00000026830	Ermn	-0.44388	-0.701222	1.1451
ENSMUSG00000024317	Rnf138	-0.441841	-0.702974	1.14482
ENSMUSG00000038205	Prkab2	-0.438686	-0.705679	1.14437
ENSMUSG00000020482	Ccdc117	-0.439559	-0.704932	1.14449
ENSMUSG00000063605	Ccdc102a	-0.454817	-0.691752	1.14657
ENSMUSG00000017615	Tnfaip1	-0.456982	-0.689864	1.14685
ENSMUSG00000066621	Tecpr1	-0.461439	-0.685962	1.1474
ENSMUSG00000062373	Tmem65	-0.459027	-0.688076	1.1471
ENSMUSG00000049103	Ccr2	-0.458653	-0.688403	1.14706
ENSMUSG00000071708	Sms	-0.459789	-0.687409	1.1472
ENSMUSG00000031166	Wdr13	-0.460101	-0.687136	1.14724
ENSMUSG00000022686	B3gnt5	-0.47531	-0.673696	1.14901
ENSMUSG00000051354	Samd3	-0.474844	-0.674111	1.14895
ENSMUSG00000010609	Psen2	-0.474545	-0.674377	1.14892
ENSMUSG00000105801	C430019N01Rik	-0.47441	-0.674498	1.14891
ENSMUSG00000085795	Zfp703	-0.477404	-0.671827	1.14923
ENSMUSG00000044629	Cnrip1	-0.477613	-0.671641	1.14925
ENSMUSG00000030792	Dkkl1	-0.477123	-0.672078	1.1492
ENSMUSG00000042063	Zfp386	-0.479775	-0.669707	1.14948
ENSMUSG00000042605	Atxn2	-0.471009	-0.677519	1.14853
ENSMUSG00000030149	Klrk1	-0.471742	-0.676869	1.14861
ENSMUSG00000042228	Lyn	-0.469291	-0.679042	1.14833
ENSMUSG00000022969	Il10rb	-0.464174	-0.683559	1.14773
ENSMUSG00000057132	Rpgrip1	-0.464282	-0.683464	1.14775
ENSMUSG00000003882	Il7r	-0.464789	-0.683017	1.14781
ENSMUSG00000057113	Npm1	-0.465202	-0.682654	1.14786
ENSMUSG00000035849	Krt222	-0.465039	-0.682797	1.14784
ENSMUSG00000026070	Il18r1	-0.465421	-0.682461	1.14788
ENSMUSG00000002825	Qtrt1	-0.467424	-0.680693	1.14812
ENSMUSG00000021892	Sh3bp5	-0.467462	-0.680659	1.14812
ENSMUSG00000001700	Gramd3	-0.466945	-0.681116	1.14806
ENSMUSG00000045362	Tnfrsf26	-0.466364	-0.681629	1.14799
ENSMUSG00000000627	Sema4f	-0.483705	-0.66618	1.14988
ENSMUSG00000027985	Lef1	-0.487102	-0.663118	1.15022
ENSMUSG00000051166	Eml5	-0.486789	-0.663401	1.15019
ENSMUSG00000101872	Gm29237	-0.487627	-0.662644	1.15027
ENSMUSG00000015846	Rxra	-0.485703	-0.66438	1.15008
ENSMUSG00000046675	Tmem251	-0.49273	-0.65802	1.15075
ENSMUSG00000039985	Sinhcaf	-0.492666	-0.658078	1.15074
ENSMUSG00000031015	Swap70	-0.492044	-0.658644	1.15069
ENSMUSG00000062078	Qk	-0.492417	-0.658305	1.15072
ENSMUSG00000042581	Thsd7b	-0.492273	-0.658435	1.15071
ENSMUSG00000030365	Clec2i	-0.493205	-0.657589	1.15079
ENSMUSG00000053964	Lgals4	-0.493575	-0.657253	1.15083
ENSMUSG00000020120	Plek	-0.490585	-0.659967	1.15055
ENSMUSG00000059839	Zfp874b	-0.495887	-0.655147	1.15103
ENSMUSG00000054391	4930517O19Rik	-0.495025	-0.655933	1.15096
ENSMUSG00000021263	Degs2	-0.513738	-0.638707	1.15244
ENSMUSG00000001029	Icam2	-0.5125	-0.639857	1.15236
ENSMUSG00000037355	Uvssa	-0.511684	-0.640615	1.1523
ENSMUSG00000074874	Ctla2b	-0.511365	-0.64091	1.15228
ENSMUSG00000024070	Prkd3	-0.506616	-0.645305	1.15192
ENSMUSG00000001281	Itgb7	-0.507452	-0.644533	1.15199
ENSMUSG00000027552	E2f5	-0.507385	-0.644595	1.15198
ENSMUSG00000005045	Chd5	-0.507101	-0.644858	1.15196
ENSMUSG00000096991	Gm26789	-0.509643	-0.642507	1.15215
ENSMUSG00000007613	Tgfbr1	-0.509703	-0.642451	1.15215
ENSMUSG00000070601	Vmn2r84	-0.508827	-0.643262	1.15209
ENSMUSG00000045414	Dipk2a	-0.508057	-0.643974	1.15203
ENSMUSG00000035769	Xylb	-0.49938	-0.651956	1.15134
ENSMUSG00000053897	Slc39a8	-0.500073	-0.651321	1.15139
ENSMUSG00000062604	Srpk2	-0.503601	-0.648083	1.15168
ENSMUSG00000052736	Klrc2	-0.502141	-0.649424	1.15157
ENSMUSG00000041417	Pik3r1	-0.502427	-0.649162	1.15159
ENSMUSG00000042156	Dzip1	-0.526238	-0.626997	1.15323
ENSMUSG00000006276	Eps15l1	-0.525509	-0.627684	1.15319
ENSMUSG00000073643	Wdfy1	-0.525473	-0.627718	1.15319
ENSMUSG00000021823	Vcl	-0.525014	-0.628151	1.15316
ENSMUSG00000041235	Chd7	-0.524702	-0.628444	1.15315
ENSMUSG00000103443	Gm37132	-0.528044	-0.625291	1.15333
ENSMUSG00000037949	Ano10	-0.527967	-0.625363	1.15333
ENSMUSG00000073274	Gm14636	-0.528485	-0.624874	1.15336
ENSMUSG00000004319	Clcn3	-0.529653	-0.623769	1.15342
ENSMUSG00000032036	Kirrel3	-0.529347	-0.624058	1.15341
ENSMUSG00000021592	Arsk	-0.529111	-0.624282	1.15339
ENSMUSG00000028410	Dnaja1	-0.52911	-0.624282	1.15339
ENSMUSG00000034480	Diaph2	-0.520691	-0.632213	1.1529
ENSMUSG00000026919	Lcn4	-0.52085	-0.632064	1.15291
ENSMUSG00000039701	Usp53	-0.521308	-0.631635	1.15294
ENSMUSG00000001444	Tbx21	-0.523366	-0.629701	1.15307
ENSMUSG00000032518	Rpsa	-0.522817	-0.630217	1.15303
ENSMUSG00000035678	Tnfsf9	-0.522956	-0.630087	1.15304
ENSMUSG00000020437	Myo1g	-0.515775	-0.636809	1.15258
ENSMUSG00000101166	Gm28496	-0.515482	-0.637082	1.15256
ENSMUSG00000020064	Herc4	-0.516253	-0.636363	1.15262
ENSMUSG00000051212	Gpr183	-0.516608	-0.636032	1.15264
ENSMUSG00000029428	Stx2	-0.517404	-0.635289	1.15269
ENSMUSG00000025545	Clybl	-0.518558	-0.63421	1.15277
ENSMUSG00000082969	Gm12630	-0.518532	-0.634235	1.15277
ENSMUSG00000039497	Dse	-0.518358	-0.634397	1.15276
ENSMUSG00000029012	Orc5	-0.518963	-0.633832	1.15279
ENSMUSG00000024725	Ostf1	-0.519682	-0.633159	1.15284
ENSMUSG00000034807	Colgalt1	-0.547049	-0.60713	1.15418
ENSMUSG00000029338	Antxr2	-0.546425	-0.607733	1.15416
ENSMUSG00000057329	Bcl2	-0.545985	-0.608158	1.15414
ENSMUSG00000038354	Ankrd35	-0.545794	-0.608342	1.15414
ENSMUSG00000032420	Nt5e	-0.545759	-0.608376	1.15413
ENSMUSG00000024998	Plce1	-0.545771	-0.608364	1.15413
ENSMUSG00000015533	Itga2	-0.545585	-0.608543	1.15413
ENSMUSG00000035919	Bbs9	-0.545389	-0.608732	1.15412
ENSMUSG00000076749	Tcrg-C1	-0.544749	-0.609349	1.1541
ENSMUSG00000054321	Taf4b	-0.544951	-0.609154	1.15411
ENSMUSG00000002458	Rgs19	-0.544883	-0.60922	1.1541
ENSMUSG00000028645	Slc2a1	-0.54387	-0.610196	1.15407
ENSMUSG00000086648	Gm15511	-0.543875	-0.610191	1.15407
ENSMUSG00000028252	Ccnc	-0.543901	-0.610165	1.15407
ENSMUSG00000090069	E430024P14Rik	-0.543736	-0.610324	1.15406
ENSMUSG00000033450	Tagap	-0.544178	-0.609899	1.15408
ENSMUSG00000030265	Kras	-0.542427	-0.611583	1.15401
ENSMUSG00000027935	Rab13	-0.542237	-0.611766	1.154
ENSMUSG00000028221	Pip4p2	-0.543058	-0.610977	1.15403
ENSMUSG00000047180	Neurl3	-0.54296	-0.611071	1.15403
ENSMUSG00000098799	Trgj4	-0.542897	-0.611131	1.15403
ENSMUSG00000051495	Irf2bp2	-0.54115	-0.61281	1.15396
ENSMUSG00000020638	Cmpk2	-0.541051	-0.612904	1.15396
ENSMUSG00000029166	Mapre3	-0.537124	-0.616663	1.15379
ENSMUSG00000028461	Ccdc107	-0.537504	-0.6163	1.1538
ENSMUSG00000022971	Ifnar2	-0.536518	-0.617241	1.15376
ENSMUSG00000043065	Spice1	-0.535818	-0.617909	1.15373
ENSMUSG00000036503	Rnf13	-0.536022	-0.617715	1.15374
ENSMUSG00000027433	Xrn2	-0.535469	-0.618242	1.15371
ENSMUSG00000032666	1700025G04Rik	-0.538868	-0.614995	1.15386
ENSMUSG00000046532	Ar	-0.538848	-0.615015	1.15386
ENSMUSG00000031309	Rps6ka3	-0.538722	-0.615135	1.15386
ENSMUSG00000022967	Ifnar1	-0.539256	-0.614624	1.15388
ENSMUSG00000005506	Celf1	-0.533586	-0.620036	1.15362
ENSMUSG00000038121	Fam210a	-0.534703	-0.618972	1.15368
ENSMUSG00000030167	Klrc1	-0.534745	-0.618932	1.15368
ENSMUSG00000063286	Gm8995	-0.534218	-0.619434	1.15365
ENSMUSG00000053332	Gas5	-0.532479	-0.621088	1.15357
ENSMUSG00000021893	Capn7	-0.532286	-0.621271	1.15356
ENSMUSG00000029290	Zfp326	-0.53228	-0.621277	1.15356
ENSMUSG00000039217	Il18	-0.532818	-0.620765	1.15358
ENSMUSG00000037815	Ctnna1	-0.531298	-0.622209	1.15351
ENSMUSG00000069206	Zfp874a	-0.531436	-0.622078	1.15351
ENSMUSG00000025104	Hdgfl3	-0.53049	-0.622975	1.15347
ENSMUSG00000089757	NA	-0.606083	-0.548132	1.15422
ENSMUSG00000032688	Malt1	-0.605321	-0.54892	1.15424
ENSMUSG00000040102	Klhl42	-0.605658	-0.548572	1.15423
ENSMUSG00000024298	Zfp871	-0.605449	-0.548788	1.15424
ENSMUSG00000026389	Steap3	-0.605534	-0.548701	1.15423
ENSMUSG00000051457	Spn	-0.607165	-0.547013	1.15418
ENSMUSG00000040596	Pogk	-0.606822	-0.547368	1.15419
ENSMUSG00000089817	Gm7162	-0.606726	-0.547467	1.15419
ENSMUSG00000092274	Neat1	-0.606742	-0.547451	1.15419
ENSMUSG00000087528	9830144P21Rik	-0.607722	-0.546436	1.15416
ENSMUSG00000028086	Fbxw7	-0.607599	-0.546564	1.15416
ENSMUSG00000032011	Thy1	-0.607512	-0.546653	1.15417
ENSMUSG00000087497	2810001G20Rik	-0.608071	-0.546075	1.15415
ENSMUSG00000021556	Golm1	-0.611421	-0.542596	1.15402
ENSMUSG00000043535	Setx	-0.6122	-0.541785	1.15398
ENSMUSG00000033306	Lpp	-0.612288	-0.541693	1.15398
ENSMUSG00000003429	Rps11	-0.611908	-0.542089	1.154
ENSMUSG00000063382	Bcl9l	-0.609651	-0.544435	1.15409
ENSMUSG00000032376	Usp3	-0.609833	-0.544247	1.15408
ENSMUSG00000103089	Gm38118	-0.609167	-0.544938	1.1541
ENSMUSG00000036006	Ripor2	-0.609097	-0.54501	1.15411
ENSMUSG00000025212	Sfxn3	-0.608988	-0.545124	1.15411
ENSMUSG00000060739	Nsa2	-0.610557	-0.543494	1.15405
ENSMUSG00000085603	Gm11346	-0.610374	-0.543685	1.15406
ENSMUSG00000100798	Gm19589	-0.610434	-0.543622	1.15406
ENSMUSG00000034792	Gna15	-0.610112	-0.543957	1.15407
ENSMUSG00000070305	Mpzl3	-0.610161	-0.543905	1.15407
ENSMUSG00000058446	Znrf2	-0.603678	-0.550616	1.15429
ENSMUSG00000031467	Agpat5	-0.603557	-0.550741	1.1543
ENSMUSG00000026436	Elk4	-0.603932	-0.550354	1.15429
ENSMUSG00000016624	Phf21b	-0.604134	-0.550146	1.15428
ENSMUSG00000019066	Rab3d	-0.604172	-0.550107	1.15428
ENSMUSG00000034574	Daam1	-0.604096	-0.550185	1.15428
ENSMUSG00000032265	Tent5a	-0.604739	-0.549522	1.15426
ENSMUSG00000046949	Nqo2	-0.60291	-0.551408	1.15432
ENSMUSG00000009687	Fxyd5	-0.602955	-0.551361	1.15432
ENSMUSG00000004661	Arid3b	-0.603061	-0.551252	1.15431
ENSMUSG00000052934	Fbxo31	-0.603121	-0.55119	1.15431
ENSMUSG00000029095	Ablim2	-0.603124	-0.551187	1.15431
ENSMUSG00000028413	B4galt1	-0.603209	-0.5511	1.15431
ENSMUSG00000053113	Socs3	-0.602266	-0.552071	1.15434
ENSMUSG00000042766	Trim46	-0.602405	-0.551928	1.15433
ENSMUSG00000037172	E330009J07Rik	-0.602555	-0.551774	1.15433
ENSMUSG00000098112	Bin2	-0.601347	-0.553017	1.15436
ENSMUSG00000031146	Plp2	-0.60117	-0.553198	1.15437
ENSMUSG00000034165	Ccnd3	-0.601928	-0.552419	1.15435
ENSMUSG00000057191	AB124611	-0.602045	-0.552299	1.15434
ENSMUSG00000050029	Rap2c	-0.602062	-0.552281	1.15434
ENSMUSG00000102992	Gm37766	-0.601759	-0.552593	1.15435
ENSMUSG00000036555	Iqce	-0.60169	-0.552663	1.15435
ENSMUSG00000024851	Pitpnm1	-0.601486	-0.552874	1.15436
ENSMUSG00000021690	Jmy	-0.60158	-0.552776	1.15436
ENSMUSG00000021143	Pacs2	-0.600413	-0.553977	1.15439
ENSMUSG00000100529	Gm19261	-0.600562	-0.553823	1.15439
ENSMUSG00000069833	Ahnak	-0.600877	-0.553499	1.15438
ENSMUSG00000060703	Cd302	-0.600728	-0.553653	1.15438
ENSMUSG00000028476	Reck	-0.600763	-0.553617	1.15438
ENSMUSG00000045896	Paip2b	-0.595127	-0.559389	1.15452
ENSMUSG00000057841	Rpl32	-0.595282	-0.559231	1.15451
ENSMUSG00000028101	Pias3	-0.595617	-0.558889	1.15451
ENSMUSG00000021196	Pfkp	-0.595545	-0.558962	1.15451
ENSMUSG00000079523	Tmsb10	-0.596069	-0.558427	1.1545
ENSMUSG00000096210	H1f0	-0.596069	-0.558427	1.1545
ENSMUSG00000054006	D630008O14Rik	-0.59595	-0.558549	1.1545
ENSMUSG00000048827	Pkd1l3	-0.595939	-0.55856	1.1545
ENSMUSG00000020257	Wdr82	-0.595855	-0.558646	1.1545
ENSMUSG00000096472	Cdkn2d	-0.595887	-0.558613	1.1545
ENSMUSG00000062328	Rpl17	-0.595886	-0.558614	1.1545
ENSMUSG00000025085	Ablim1	-0.595796	-0.558705	1.1545
ENSMUSG00000058216	Gstp3	-0.594403	-0.560128	1.15453
ENSMUSG00000039153	Runx2	-0.594485	-0.560044	1.15453
ENSMUSG00000021676	Iqgap2	-0.59449	-0.560039	1.15453
ENSMUSG00000030047	Arhgap25	-0.594574	-0.559954	1.15453
ENSMUSG00000039145	Camk1d	-0.594623	-0.559903	1.15453
ENSMUSG00000038393	Txnip	-0.594605	-0.559921	1.15453
ENSMUSG00000022092	Ppp3cc	-0.594308	-0.560225	1.15453
ENSMUSG00000020653	Klf11	-0.594232	-0.560303	1.15453
ENSMUSG00000026670	Uap1	-0.594064	-0.560474	1.15454
ENSMUSG00000036894	Rap2b	-0.594082	-0.560455	1.15454
ENSMUSG00000050335	Lgals3	-0.593947	-0.560593	1.15454
ENSMUSG00000057762	Gm6169	-0.592373	-0.562196	1.15457
ENSMUSG00000087541	Hopxos	-0.592359	-0.562211	1.15457
ENSMUSG00000073678	Pgap1	-0.592484	-0.562083	1.15457
ENSMUSG00000026796	Fam129b	-0.592594	-0.561971	1.15457
ENSMUSG00000047412	Zbtb44	-0.592657	-0.561907	1.15456
ENSMUSG00000106734	Gm20559	-0.592827	-0.561734	1.15456
ENSMUSG00000058297	Spock2	-0.592853	-0.561708	1.15456
ENSMUSG00000007476	Lrrc8a	-0.593174	-0.56138	1.15455
ENSMUSG00000075122	Cd80	-0.593022	-0.561536	1.15456
ENSMUSG00000000594	Gm2a	-0.593066	-0.561491	1.15456
ENSMUSG00000024299	Adamts10	-0.592949	-0.56161	1.15456
ENSMUSG00000034187	Nsf	-0.593586	-0.560961	1.15455
ENSMUSG00000022124	Fbxl3	-0.59369	-0.560855	1.15454
ENSMUSG00000054823	Nsd3	-0.593662	-0.560883	1.15455
ENSMUSG00000039270	Megf9	-0.593405	-0.561145	1.15455
ENSMUSG00000029994	Anxa4	-0.597527	-0.556936	1.15446
ENSMUSG00000001348	Acp5	-0.597175	-0.557296	1.15447
ENSMUSG00000042978	Sbk1	-0.597099	-0.557374	1.15447
ENSMUSG00000028967	Errfi1	-0.597126	-0.557346	1.15447
ENSMUSG00000031391	L1cam	-0.596776	-0.557705	1.15448
ENSMUSG00000026655	Fam107b	-0.596692	-0.55779	1.15448
ENSMUSG00000019917	Sept10	-0.596326	-0.558164	1.15449
ENSMUSG00000064030	Pym1	-0.596386	-0.558103	1.15449
ENSMUSG00000077714	Snord17	-0.596547	-0.557939	1.15449
ENSMUSG00000020611	Gna13	-0.598431	-0.55601	1.15444
ENSMUSG00000022773	Ypel1	-0.598411	-0.556031	1.15444
ENSMUSG00000024424	Ttc39c	-0.598366	-0.556077	1.15444
ENSMUSG00000053470	Kdm3a	-0.598547	-0.555891	1.15444
ENSMUSG00000047415	Gpr68	-0.598614	-0.555822	1.15444
ENSMUSG00000028970	Abcb1b	-0.59936	-0.555057	1.15442
ENSMUSG00000055053	Nfic	-0.591979	-0.562596	1.15458
ENSMUSG00000027397	Slc20a1	-0.591862	-0.562716	1.15458
ENSMUSG00000047604	Frat2	-0.591868	-0.56271	1.15458
ENSMUSG00000045691	Thtpa	-0.591429	-0.563156	1.15459
ENSMUSG00000039191	Rbpj	-0.591491	-0.563094	1.15458
ENSMUSG00000021236	Entpd5	-0.591667	-0.562915	1.15458
ENSMUSG00000045975	C2cd2	-0.591554	-0.563029	1.15458
ENSMUSG00000022419	Deptor	-0.591355	-0.563232	1.15459
ENSMUSG00000024521	Pmaip1	-0.59125	-0.563338	1.15459
ENSMUSG00000076757	Tcrg-C4	-0.59067	-0.563928	1.1546
ENSMUSG00000048249	Crebrf	-0.590664	-0.563933	1.1546
ENSMUSG00000025026	Add3	-0.590734	-0.563863	1.1546
ENSMUSG00000055447	Cd47	-0.591123	-0.563467	1.15459
ENSMUSG00000022999	Lmbr1l	-0.59113	-0.56346	1.15459
ENSMUSG00000044197	Gpr146	-0.590931	-0.563662	1.15459
ENSMUSG00000041560	Nop53	-0.589592	-0.565021	1.15461
ENSMUSG00000048644	Ctxn1	-0.589479	-0.565136	1.15462
ENSMUSG00000037913	Tmem156	-0.589424	-0.565191	1.15462
ENSMUSG00000027009	Itga4	-0.589784	-0.564826	1.15461
ENSMUSG00000067288	Rps28	-0.589797	-0.564814	1.15461
ENSMUSG00000078763	Slfn1	-0.589868	-0.564742	1.15461
ENSMUSG00000004865	Srpk1	-0.590081	-0.564525	1.15461
ENSMUSG00000022957	Itsn1	-0.589994	-0.564614	1.15461
ENSMUSG00000039908	Slc26a11	-0.590254	-0.564349	1.1546
ENSMUSG00000026571	Dcaf6	-0.5902	-0.564404	1.1546
ENSMUSG00000072501	Phf20l1	-0.587964	-0.566671	1.15464
ENSMUSG00000026994	Galnt3	-0.588318	-0.566312	1.15463
ENSMUSG00000037415	Ranbp10	-0.588252	-0.566379	1.15463
ENSMUSG00000034829	Nxnl1	-0.588167	-0.566466	1.15463
ENSMUSG00000020034	Tcp11l2	-0.588158	-0.566475	1.15463
ENSMUSG00000025359	Pmel	-0.587573	-0.567067	1.15464
ENSMUSG00000068566	Myadm	-0.587612	-0.567027	1.15464
ENSMUSG00000005125	Ndrg1	-0.587626	-0.567013	1.15464
ENSMUSG00000026970	Rbms1	-0.588427	-0.566203	1.15463
ENSMUSG00000017707	Serinc3	-0.588423	-0.566206	1.15463
ENSMUSG00000030539	Sema4b	-0.588577	-0.56605	1.15463
ENSMUSG00000055865	Tafa3	-0.588509	-0.566119	1.15463
ENSMUSG00000036817	Sun1	-0.588501	-0.566128	1.15463
ENSMUSG00000100201	Gm29093	-0.58877	-0.565855	1.15462
ENSMUSG00000041961	Znrf3	-0.588772	-0.565853	1.15462
ENSMUSG00000047777	Phf13	-0.588682	-0.565944	1.15463
ENSMUSG00000022565	Plec	-0.588658	-0.565969	1.15463
ENSMUSG00000090394	4930523C07Rik	-0.589069	-0.565552	1.15462
ENSMUSG00000042379	Esm1	-0.589144	-0.565476	1.15462
ENSMUSG00000028936	Rpl22	-0.632525	-0.520359	1.15288
ENSMUSG00000015932	Dstn	-0.631733	-0.521202	1.15294
ENSMUSG00000024222	Fkbp5	-0.631326	-0.521637	1.15296
ENSMUSG00000060166	Zdhhc8	-0.634149	-0.518623	1.15277
ENSMUSG00000038893	Fam117a	-0.629424	-0.523661	1.15308
ENSMUSG00000016520	Lnx2	-0.629039	-0.52407	1.15311
ENSMUSG00000040423	Rc3h1	-0.628822	-0.5243	1.15312
ENSMUSG00000053411	Cbx7	-0.628262	-0.524895	1.15316
ENSMUSG00000060791	Gmfg	-0.628091	-0.525076	1.15317
ENSMUSG00000039599	Fam149b	-0.627077	-0.526152	1.15323
ENSMUSG00000020009	Ifngr1	-0.627664	-0.52553	1.15319
ENSMUSG00000027630	Tbl1xr1	-0.624203	-0.529194	1.1534
ENSMUSG00000031776	Arl2bp	-0.624816	-0.528547	1.15336
ENSMUSG00000000078	Klf6	-0.626533	-0.526728	1.15326
ENSMUSG00000069633	Pex11g	-0.626484	-0.52678	1.15326
ENSMUSG00000020883	Fbxl20	-0.626314	-0.526961	1.15327
ENSMUSG00000000628	Hk2	-0.625438	-0.527888	1.15333
ENSMUSG00000058013	Sept11	-0.616028	-0.537789	1.15382
ENSMUSG00000023912	Slc25a27	-0.61585	-0.537974	1.15382
ENSMUSG00000024209	1700061G19Rik	-0.615896	-0.537927	1.15382
ENSMUSG00000023277	Twf2	-0.615796	-0.538032	1.15383
ENSMUSG00000046861	Hectd3	-0.615125	-0.538733	1.15386
ENSMUSG00000093674	Rpl41	-0.614451	-0.539437	1.15389
ENSMUSG00000052040	Klf13	-0.614351	-0.539542	1.15389
ENSMUSG00000060181	Slc35e3	-0.614009	-0.539899	1.15391
ENSMUSG00000022102	Dok2	-0.613796	-0.540121	1.15392
ENSMUSG00000060143	Gm10076	-0.613107	-0.540839	1.15395
ENSMUSG00000034636	Zyg11b	-0.613383	-0.540551	1.15393
ENSMUSG00000030096	Slc6a6	-0.622838	-0.530635	1.15347
ENSMUSG00000078247	Airn	-0.622473	-0.531019	1.15349
ENSMUSG00000049439	Cyp20a1	-0.622414	-0.531081	1.1535
ENSMUSG00000005873	Reep5	-0.620564	-0.53303	1.15359
ENSMUSG00000021794	Glud1	-0.620827	-0.532754	1.15358
ENSMUSG00000035666	Gtf3c4	-0.6211	-0.532467	1.15357
ENSMUSG00000039202	Abhd2	-0.619792	-0.533841	1.15363
ENSMUSG00000033107	Rnf125	-0.619709	-0.533929	1.15364
ENSMUSG00000033335	Dnm2	-0.620087	-0.533532	1.15362
ENSMUSG00000058587	Tmod3	-0.617224	-0.536536	1.15376
ENSMUSG00000062006	Rpl34	-0.617366	-0.536387	1.15375
ENSMUSG00000029233	Srd5a3	-0.618691	-0.534998	1.15369
ENSMUSG00000073700	Klhl21	-0.618853	-0.534829	1.15368
ENSMUSG00000021408	Ripk1	-0.618482	-0.535217	1.1537
ENSMUSG00000075595	Zfp652	-0.61908	-0.53459	1.15367
ENSMUSG00000002897	Il17ra	-0.568176	-0.586476	1.15465
ENSMUSG00000022587	Ly6e	-0.568132	-0.58652	1.15465
ENSMUSG00000025492	Ifitm3	-0.568318	-0.586335	1.15465
ENSMUSG00000075270	Pde11a	-0.568333	-0.58632	1.15465
ENSMUSG00000022114	Spry2	-0.568444	-0.586211	1.15465
ENSMUSG00000031706	Rfx1	-0.567848	-0.586801	1.15465
ENSMUSG00000104340	Gm10522	-0.567885	-0.586764	1.15465
ENSMUSG00000023030	Slc11a2	-0.56744	-0.587204	1.15464
ENSMUSG00000020901	Pik3r5	-0.56755	-0.587095	1.15465
ENSMUSG00000107231	NA	-0.569329	-0.585334	1.15466
ENSMUSG00000041849	Card6	-0.569288	-0.585375	1.15466
ENSMUSG00000022584	Ly6c2	-0.569022	-0.585639	1.15466
ENSMUSG00000004113	Cacna1b	-0.569136	-0.585526	1.15466
ENSMUSG00000061577	Adgrg5	-0.570941	-0.583736	1.15468
ENSMUSG00000020882	Cacnb1	-0.570724	-0.583951	1.15468
ENSMUSG00000024186	Rgs11	-0.570753	-0.583923	1.15468
ENSMUSG00000006800	Sulf2	-0.570785	-0.583891	1.15468
ENSMUSG00000023150	Ivns1abp	-0.570836	-0.58384	1.15468
ENSMUSG00000011008	Mcoln2	-0.570625	-0.58405	1.15467
ENSMUSG00000024065	Ehd3	-0.570538	-0.584136	1.15467
ENSMUSG00000021696	Elovl7	-0.570293	-0.584379	1.15467
ENSMUSG00000027423	Snx5	-0.570196	-0.584475	1.15467
ENSMUSG00000100615	Gm5511	-0.570151	-0.58452	1.15467
ENSMUSG00000020642	Rnf144a	-0.570116	-0.584554	1.15467
ENSMUSG00000051890	Klhdc1	-0.569689	-0.584978	1.15467
ENSMUSG00000018507	Trpv2	-0.569678	-0.584989	1.15467
ENSMUSG00000030729	Pgm2l1	-0.569734	-0.584933	1.15467
ENSMUSG00000055148	Klf2	-0.566843	-0.587794	1.15464
ENSMUSG00000027615	Hps3	-0.566997	-0.587642	1.15464
ENSMUSG00000041058	Wwp1	-0.566241	-0.588389	1.15463
ENSMUSG00000023393	Slc17a9	-0.566282	-0.588348	1.15463
ENSMUSG00000014846	Tppp3	-0.566466	-0.588166	1.15463
ENSMUSG00000034591	Slc41a2	-0.566067	-0.58856	1.15463
ENSMUSG00000070407	Hs3st3b1	-0.566011	-0.588616	1.15463
ENSMUSG00000041607	Mbp	-0.565808	-0.588816	1.15462
ENSMUSG00000017897	Eya2	-0.565782	-0.588842	1.15462
ENSMUSG00000053641	Dennd4a	-0.565893	-0.588732	1.15463
ENSMUSG00000090582	Gm17024	-0.565894	-0.588732	1.15463
ENSMUSG00000019478	Rab4a	-0.565647	-0.588975	1.15462
ENSMUSG00000003031	Cdkn1b	-0.565696	-0.588926	1.15462
ENSMUSG00000033027	Klrc3	-0.565724	-0.588899	1.15462
ENSMUSG00000040209	Zfp704	-0.565339	-0.589279	1.15462
ENSMUSG00000053716	Dusp7	-0.5651	-0.589514	1.15461
ENSMUSG00000001627	Ifrd1	-0.564672	-0.589936	1.15461
ENSMUSG00000032507	Fbxl2	-0.564828	-0.589782	1.15461
ENSMUSG00000021065	Fut8	-0.56485	-0.589761	1.15461
ENSMUSG00000044827	Tlr1	-0.564424	-0.590181	1.1546
ENSMUSG00000071510	Olfr172	-0.564512	-0.590094	1.15461
ENSMUSG00000084968	Gm12743	-0.564193	-0.590408	1.1546
ENSMUSG00000036587	Fut7	-0.563	-0.591583	1.15458
ENSMUSG00000106665	Gm43389	-0.563046	-0.591538	1.15458
ENSMUSG00000074578	Zfas1	-0.563141	-0.591444	1.15458
ENSMUSG00000039747	Orai2	-0.563492	-0.591098	1.15459
ENSMUSG00000026581	Sell	-0.563386	-0.591203	1.15459
ENSMUSG00000104874	Gm43387	-0.563385	-0.591204	1.15459
ENSMUSG00000002083	Bbc3	-0.563321	-0.591267	1.15459
ENSMUSG00000031591	Asah1	-0.56381	-0.590785	1.1546
ENSMUSG00000014353	Tmem87b	-0.560969	-0.593578	1.15455
ENSMUSG00000029270	Dipk1a	-0.561182	-0.593369	1.15455
ENSMUSG00000075225	Ccdc162	-0.561103	-0.593447	1.15455
ENSMUSG00000022723	Crybg3	-0.561641	-0.592919	1.15456
ENSMUSG00000030844	Rgs10	-0.561364	-0.59319	1.15455
ENSMUSG00000037375	Hhat	-0.561491	-0.593066	1.15456
ENSMUSG00000026014	Raph1	-0.562251	-0.592319	1.15457
ENSMUSG00000034171	Faah	-0.562223	-0.592346	1.15457
ENSMUSG00000025010	Ccnj	-0.562407	-0.592166	1.15457
ENSMUSG00000020978	Klhdc2	-0.562087	-0.59248	1.15457
ENSMUSG00000089672	NA	-0.561939	-0.592626	1.15456
ENSMUSG00000031925	Maml2	-0.558501	-0.595996	1.1545
ENSMUSG00000087049	Bach2it1	-0.558401	-0.596094	1.1545
ENSMUSG00000027937	Jtb	-0.558428	-0.596069	1.1545
ENSMUSG00000025809	Itgb1	-0.558424	-0.596072	1.1545
ENSMUSG00000040818	Dennd6a	-0.558434	-0.596062	1.1545
ENSMUSG00000102615	Gm37844	-0.558345	-0.596149	1.15449
ENSMUSG00000026069	Il1rl1	-0.558773	-0.595731	1.1545
ENSMUSG00000028797	Tmem234	-0.559353	-0.595162	1.15452
ENSMUSG00000028243	Ubxn2b	-0.559166	-0.595346	1.15451
ENSMUSG00000030165	Klrd1	-0.559174	-0.595338	1.15451
ENSMUSG00000099370	Platr10	-0.559567	-0.594953	1.15452
ENSMUSG00000062901	Klhl24	-0.559572	-0.594948	1.15452
ENSMUSG00000026068	Il18rap	-0.559961	-0.594567	1.15453
ENSMUSG00000022013	Dnajc15	-0.559957	-0.594571	1.15453
ENSMUSG00000029178	Klf3	-0.559993	-0.594535	1.15453
ENSMUSG00000029135	Fosl2	-0.559889	-0.594637	1.15453
ENSMUSG00000050846	Zfp623	-0.560623	-0.593918	1.15454
ENSMUSG00000030748	Il4ra	-0.560318	-0.594216	1.15453
ENSMUSG00000000142	Axin2	-0.560403	-0.594133	1.15454
ENSMUSG00000032750	Gab3	-0.560439	-0.594098	1.15454
ENSMUSG00000046807	Lrrc75b	-0.560169	-0.594363	1.15453
ENSMUSG00000031093	Dock11	-0.548563	-0.605667	1.15423
ENSMUSG00000049744	Arhgap15	-0.548521	-0.605708	1.15423
ENSMUSG00000076432	Ywhaq	-0.548378	-0.605846	1.15422
ENSMUSG00000021796	Bmpr1a	-0.549253	-0.604999	1.15425
ENSMUSG00000097219	NA	-0.549365	-0.604891	1.15426
ENSMUSG00000103253	Gm37520	-0.549438	-0.604819	1.15426
ENSMUSG00000021482	Prxl2c	-0.549995	-0.60428	1.15428
ENSMUSG00000093661	Eif4e3	-0.55215	-0.602189	1.15434
ENSMUSG00000069678	Pcgf1	-0.551897	-0.602434	1.15433
ENSMUSG00000037300	Ttc13	-0.551331	-0.602984	1.15432
ENSMUSG00000056290	Ms4a4b	-0.551349	-0.602967	1.15432
ENSMUSG00000022747	St3gal6	-0.55079	-0.603509	1.1543
ENSMUSG00000097101	1810034E14Rik	-0.554516	-0.599887	1.1544
ENSMUSG00000030067	Foxp1	-0.554414	-0.599987	1.1544
ENSMUSG00000022346	Myc	-0.554331	-0.600067	1.1544
ENSMUSG00000050345	4930486L24Rik	-0.554827	-0.599585	1.15441
ENSMUSG00000036452	Arhgap26	-0.554698	-0.59971	1.15441
ENSMUSG00000045382	Cxcr4	-0.554049	-0.600342	1.15439
ENSMUSG00000020376	Rnf130	-0.553779	-0.600605	1.15438
ENSMUSG00000025058	5430427O19Rik	-0.553057	-0.601308	1.15436
ENSMUSG00000042210	Abhd14a	-0.553478	-0.600898	1.15438
ENSMUSG00000021728	Emb	-0.553451	-0.600924	1.15438
ENSMUSG00000000056	Narf	-0.553573	-0.600806	1.15438
ENSMUSG00000089709	Gm16262	-0.55706	-0.597406	1.15447
ENSMUSG00000020614	Fam20a	-0.557247	-0.597223	1.15447
ENSMUSG00000048534	Jaml	-0.557357	-0.597115	1.15447
ENSMUSG00000000278	Scpep1	-0.557601	-0.596877	1.15448
ENSMUSG00000056592	Zfp658	-0.557496	-0.59698	1.15448
ENSMUSG00000104301	Wdr49	-0.557873	-0.596611	1.15448
ENSMUSG00000021453	Gadd45g	-0.556616	-0.597839	1.15446
ENSMUSG00000055675	Kbtbd11	-0.556665	-0.597792	1.15446
ENSMUSG00000028649	Macf1	-0.556743	-0.597715	1.15446
ENSMUSG00000030653	Gm45837	-0.556528	-0.597925	1.15445
ENSMUSG00000078816	Prkcg	-0.555402	-0.599024	1.15443
ENSMUSG00000038991	Txndc5	-0.556168	-0.598277	1.15444
ENSMUSG00000038028	Tigar	-0.555952	-0.598487	1.15444
ENSMUSG00000037348	Paqr7	-0.579774	-0.574923	1.1547
ENSMUSG00000034401	Spata6	-0.579741	-0.574956	1.1547
ENSMUSG00000029647	Pan3	-0.579588	-0.575109	1.1547
ENSMUSG00000072294	Klf12	-0.57954	-0.575158	1.1547
ENSMUSG00000106287	Gm43585	-0.579558	-0.57514	1.1547
ENSMUSG00000043753	Dmrta1	-0.57917	-0.575528	1.1547
ENSMUSG00000031397	Tktl1	-0.579207	-0.575491	1.1547
ENSMUSG00000068732	Tmem167b	-0.579242	-0.575457	1.1547
ENSMUSG00000006356	Crip2	-0.579024	-0.575675	1.1547
ENSMUSG00000019970	Sgk1	-0.579093	-0.575606	1.1547
ENSMUSG00000020806	Rhbdf2	-0.579293	-0.575405	1.1547
ENSMUSG00000044199	S1pr4	-0.579391	-0.575307	1.1547
ENSMUSG00000015647	Lama5	-0.579409	-0.575289	1.1547
ENSMUSG00000064767	Snord35b	-0.579354	-0.575344	1.1547
ENSMUSG00000037533	Rapgef6	-0.57845	-0.576249	1.1547
ENSMUSG00000005087	Cd44	-0.57861	-0.576089	1.1547
ENSMUSG00000020423	Btg2	-0.578568	-0.576132	1.1547
ENSMUSG00000045817	Zfp36l2	-0.578933	-0.575766	1.1547
ENSMUSG00000091562	NA	-0.578949	-0.57575	1.1547
ENSMUSG00000034818	Celf5	-0.578857	-0.575842	1.1547
ENSMUSG00000079298	Klrb1b	-0.578864	-0.575836	1.1547
ENSMUSG00000106478	Gm36551	-0.578757	-0.575942	1.1547
ENSMUSG00000023991	Foxp4	-0.578689	-0.576011	1.1547
ENSMUSG00000043067	Dpy19l1	-0.578041	-0.576659	1.1547
ENSMUSG00000019866	Crybg1	-0.578111	-0.576589	1.1547
ENSMUSG00000006179	Prss16	-0.578281	-0.576419	1.1547
ENSMUSG00000027878	Notch2	-0.578306	-0.576394	1.1547
ENSMUSG00000073010	Gm5127	-0.578201	-0.576499	1.1547
ENSMUSG00000024006	Stk38	-0.578243	-0.576457	1.1547
ENSMUSG00000024124	Prss30	-0.577589	-0.577112	1.1547
ENSMUSG00000022604	Cep97	-0.577569	-0.577131	1.1547
ENSMUSG00000035900	Gramd4	-0.577446	-0.577255	1.1547
ENSMUSG00000038894	Irs2	-0.577485	-0.577215	1.1547
ENSMUSG00000022324	Matn2	-0.577712	-0.576988	1.1547
ENSMUSG00000038024	Dennd4c	-0.577693	-0.577008	1.1547
ENSMUSG00000031431	Tsc22d3	-0.577674	-0.577027	1.1547
ENSMUSG00000021678	F2rl1	-0.577648	-0.577052	1.1547
ENSMUSG00000024235	Map3k8	-0.577755	-0.576945	1.1547
ENSMUSG00000060591	Ifitm2	-0.577759	-0.576942	1.1547
ENSMUSG00000004187	Kifc2	-0.577261	-0.57744	1.1547
ENSMUSG00000019943	Atp2b1	-0.577281	-0.577419	1.1547
ENSMUSG00000024913	Lrp5	-0.577283	-0.577417	1.1547
ENSMUSG00000074269	Rec114	-0.577224	-0.577477	1.1547
ENSMUSG00000105987	AI506816	-0.577223	-0.577478	1.1547
ENSMUSG00000020108	Ddit4	-0.577198	-0.577503	1.1547
ENSMUSG00000022744	Cldnd1	-0.577305	-0.577395	1.1547
ENSMUSG00000026778	Prkcq	-0.577308	-0.577393	1.1547
ENSMUSG00000020143	Dock2	-0.577327	-0.577373	1.1547
ENSMUSG00000029727	Cyp3a13	-0.57735	-0.57735	1.1547
ENSMUSG00000056596	Trnp1	-0.57735	-0.57735	1.1547
ENSMUSG00000017400	Stac2	-0.57735	-0.57735	1.1547
ENSMUSG00000037362	Ccn3	-0.57735	-0.57735	1.1547
ENSMUSG00000031453	Rasa3	-0.577123	-0.577577	1.1547
ENSMUSG00000018341	Il12rb2	-0.577134	-0.577567	1.1547
ENSMUSG00000040105	Plpp6	-0.577088	-0.577612	1.1547
ENSMUSG00000104612	Gm42449	-0.575788	-0.578911	1.1547
ENSMUSG00000031762	Mt2	-0.575761	-0.578938	1.1547
ENSMUSG00000032946	Rasgrp2	-0.575608	-0.579091	1.1547
ENSMUSG00000010660	Plcd1	-0.575681	-0.579018	1.1547
ENSMUSG00000037400	Atp11b	-0.575669	-0.57903	1.1547
ENSMUSG00000026725	Tnn	-0.575661	-0.579037	1.1547
ENSMUSG00000045092	S1pr1	-0.576087	-0.578612	1.1547
ENSMUSG00000021306	Gpr137b	-0.576154	-0.578546	1.1547
ENSMUSG00000033102	Cdc14b	-0.575916	-0.578783	1.1547
ENSMUSG00000092021	Gbp11	-0.575897	-0.578802	1.1547
ENSMUSG00000066682	Pilrb2	-0.575947	-0.578752	1.1547
ENSMUSG00000021504	B4galt7	-0.575937	-0.578762	1.1547
ENSMUSG00000023830	Igf2r	-0.575856	-0.578843	1.1547
ENSMUSG00000025790	Slco3a1	-0.575877	-0.578823	1.1547
ENSMUSG00000050954	Zfp169	-0.576001	-0.578699	1.1547
ENSMUSG00000043602	Zfp3	-0.576589	-0.578111	1.1547
ENSMUSG00000106205	C230096K16Rik	-0.576728	-0.577972	1.1547
ENSMUSG00000089794	Gm16337	-0.576735	-0.577966	1.1547
ENSMUSG00000019951	Uhrf1bp1l	-0.576764	-0.577936	1.1547
ENSMUSG00000037960	Card19	-0.571195	-0.583484	1.15468
ENSMUSG00000022995	Enah	-0.571524	-0.583157	1.15468
ENSMUSG00000034586	Hid1	-0.572068	-0.582616	1.15468
ENSMUSG00000053702	Nebl	-0.572066	-0.582618	1.15468
ENSMUSG00000085289	Gm15337	-0.572112	-0.582573	1.15468
ENSMUSG00000026728	Vim	-0.571829	-0.582854	1.15468
ENSMUSG00000040929	Rfx3	-0.571764	-0.582919	1.15468
ENSMUSG00000008730	Hipk1	-0.57192	-0.582763	1.15468
ENSMUSG00000084920	Gm15230	-0.571912	-0.582772	1.15468
ENSMUSG00000097048	1600020E01Rik	-0.571893	-0.58279	1.15468
ENSMUSG00000026832	Cytip	-0.573115	-0.581575	1.15469
ENSMUSG00000041977	Arhgef11	-0.573209	-0.581481	1.15469
ENSMUSG00000042507	Elmsan1	-0.573198	-0.581492	1.15469
ENSMUSG00000006310	Zbtb32	-0.573224	-0.581466	1.15469
ENSMUSG00000097569	Gm26640	-0.573272	-0.581419	1.15469
ENSMUSG00000026643	Nmt2	-0.573278	-0.581413	1.15469
ENSMUSG00000069911	Insyn2b	-0.572944	-0.581746	1.15469
ENSMUSG00000032067	Pts	-0.572942	-0.581747	1.15469
ENSMUSG00000026034	Clk1	-0.572587	-0.5821	1.15469
ENSMUSG00000037926	Ssh2	-0.572582	-0.582106	1.15469
ENSMUSG00000024677	Ms4a6b	-0.572708	-0.58198	1.15469
ENSMUSG00000035725	Prkx	-0.572645	-0.582043	1.15469
ENSMUSG00000025239	Limd1	-0.572427	-0.58226	1.15469
ENSMUSG00000077737	Snord72	-0.572444	-0.582243	1.15469
ENSMUSG00000048271	Rbm33	-0.572288	-0.582398	1.15469
ENSMUSG00000038034	Igsf8	-0.573764	-0.580929	1.15469
ENSMUSG00000030208	Emp1	-0.573713	-0.58098	1.15469
ENSMUSG00000022014	Epsti1	-0.573714	-0.580979	1.15469
ENSMUSG00000042759	Apobr	-0.573896	-0.580798	1.15469
ENSMUSG00000031490	Eif4ebp1	-0.573877	-0.580817	1.15469
ENSMUSG00000036155	Mgat5	-0.573862	-0.580831	1.15469
ENSMUSG00000055044	Pdlim1	-0.573442	-0.58125	1.15469
ENSMUSG00000027605	Acss2	-0.573425	-0.581266	1.15469
ENSMUSG00000030325	Klrb1c	-0.573466	-0.581226	1.15469
ENSMUSG00000040557	Mettl27	-0.573472	-0.58122	1.15469
ENSMUSG00000032238	Rora	-0.573496	-0.581196	1.15469
ENSMUSG00000040270	Bach2	-0.573513	-0.581179	1.15469
ENSMUSG00000001248	Gramd1a	-0.573603	-0.58109	1.15469
ENSMUSG00000018143	Mafk	-0.573629	-0.581064	1.15469
ENSMUSG00000067750	Khdc1a	-0.573555	-0.581138	1.15469
ENSMUSG00000027663	Zmat3	-0.5742	-0.580495	1.15469
ENSMUSG00000090958	Lrrc32	-0.574198	-0.580497	1.15469
ENSMUSG00000037363	Letm2	-0.574199	-0.580496	1.15469
ENSMUSG00000038633	Degs1	-0.574242	-0.580453	1.15469
ENSMUSG00000032399	Rpl4	-0.574234	-0.580461	1.15469
ENSMUSG00000084632	Gm23887	-0.574149	-0.580545	1.15469
ENSMUSG00000040723	Rcsd1	-0.573989	-0.580705	1.15469
ENSMUSG00000078566	Bnip3	-0.57405	-0.580644	1.15469
ENSMUSG00000022696	Sidt1	-0.574942	-0.579755	1.1547
ENSMUSG00000085129	5031425F14Rik	-0.574939	-0.579758	1.1547
ENSMUSG00000101398	Gm2617	-0.574935	-0.579762	1.1547
ENSMUSG00000005417	Mprip	-0.574933	-0.579764	1.1547
ENSMUSG00000025491	Ifitm1	-0.574927	-0.579771	1.1547
ENSMUSG00000009418	Nav1	-0.575057	-0.57964	1.1547
ENSMUSG00000097195	Snhg5	-0.574996	-0.579701	1.1547
ENSMUSG00000041959	S100a10	-0.575165	-0.579533	1.1547
ENSMUSG00000037266	Rsrp1	-0.575137	-0.57956	1.1547
ENSMUSG00000020315	Sptbn1	-0.575208	-0.57949	1.1547
ENSMUSG00000004383	Large1	-0.574467	-0.580229	1.1547
ENSMUSG00000047205	Dusp18	-0.574479	-0.580217	1.1547
ENSMUSG00000045441	Gprin3	-0.574797	-0.5799	1.1547
ENSMUSG00000076745	Tcrg-V4	-0.574852	-0.579845	1.1547
ENSMUSG00000043008	Klhl6	-0.574669	-0.580027	1.1547
ENSMUSG00000006313	Upk1a	-0.584066	-0.570608	1.15467
ENSMUSG00000021360	Gcnt2	-0.583915	-0.570761	1.15468
ENSMUSG00000031788	Kifc3	-0.583862	-0.570814	1.15468
ENSMUSG00000066684	Pilrb1	-0.583808	-0.570868	1.15468
ENSMUSG00000017713	Tha1	-0.583615	-0.571062	1.15468
ENSMUSG00000075602	Ly6a	-0.583646	-0.571032	1.15468
ENSMUSG00000034614	Pik3ip1	-0.583719	-0.570958	1.15468
ENSMUSG00000033213	AA467197	-0.583702	-0.570976	1.15468
ENSMUSG00000067220	Cnga1	-0.584297	-0.570376	1.15467
ENSMUSG00000016256	Ctsz	-0.584405	-0.570266	1.15467
ENSMUSG00000055322	Tns1	-0.582648	-0.572037	1.15468
ENSMUSG00000028124	Gclm	-0.582746	-0.571938	1.15468
ENSMUSG00000029106	Add1	-0.582758	-0.571926	1.15468
ENSMUSG00000025876	Unc5a	-0.582825	-0.571858	1.15468
ENSMUSG00000097344	NA	-0.582858	-0.571825	1.15468
ENSMUSG00000043102	Qrfp	-0.583	-0.571682	1.15468
ENSMUSG00000006494	Pdk1	-0.582988	-0.571694	1.15468
ENSMUSG00000063317	Usp31	-0.582941	-0.571741	1.15468
ENSMUSG00000027508	Pag1	-0.583071	-0.571611	1.15468
ENSMUSG00000034160	Ogt	-0.583033	-0.571649	1.15468
ENSMUSG00000085161	Gm7580	-0.583437	-0.571242	1.15468
ENSMUSG00000100392	Gm28935	-0.583439	-0.57124	1.15468
ENSMUSG00000038175	Mylip	-0.583227	-0.571454	1.15468
ENSMUSG00000051344	Plekhm3	-0.583299	-0.571381	1.15468
ENSMUSG00000015829	Tnr	-0.580119	-0.574577	1.1547
ENSMUSG00000073478	D730003I15Rik	-0.580394	-0.574301	1.1547
ENSMUSG00000037606	Osbpl5	-0.580399	-0.574296	1.1547
ENSMUSG00000054426	A930005H10Rik	-0.580718	-0.573976	1.15469
ENSMUSG00000038733	Wdr26	-0.580676	-0.574018	1.15469
ENSMUSG00000020021	Fgd6	-0.580663	-0.574031	1.15469
ENSMUSG00000054934	Kcnmb4	-0.580545	-0.57415	1.15469
ENSMUSG00000055629	B4galnt4	-0.580572	-0.574123	1.15469
ENSMUSG00000038807	Rap1gap2	-0.580876	-0.573817	1.15469
ENSMUSG00000026833	Olfm1	-0.580787	-0.573907	1.15469
ENSMUSG00000032412	Atp1b3	-0.581655	-0.573035	1.15469
ENSMUSG00000036944	Tmem71	-0.58163	-0.57306	1.15469
ENSMUSG00000033249	Hsf4	-0.581848	-0.572841	1.15469
ENSMUSG00000040703	Cyp2s1	-0.58178	-0.572909	1.15469
ENSMUSG00000035047	Kri1	-0.58178	-0.57291	1.15469
ENSMUSG00000078771	Evi2a	-0.581745	-0.572945	1.15469
ENSMUSG00000027854	Sike1	-0.581735	-0.572954	1.15469
ENSMUSG00000027002	Nckap1	-0.581296	-0.573395	1.15469
ENSMUSG00000052336	Cx3cr1	-0.581219	-0.573472	1.15469
ENSMUSG00000022848	Slc49a4	-0.581091	-0.573601	1.15469
ENSMUSG00000029729	Zkscan1	-0.5811	-0.573593	1.15469
ENSMUSG00000060470	Adgrg3	-0.581111	-0.573581	1.15469
ENSMUSG00000037447	Arid5a	-0.581435	-0.573256	1.15469
ENSMUSG00000042208	0610010F05Rik	-0.582373	-0.572313	1.15469
ENSMUSG00000036882	Arhgap33	-0.582388	-0.572298	1.15469
ENSMUSG00000079481	Nhsl2	-0.582504	-0.572181	1.15469
ENSMUSG00000024975	Pdcd4	-0.582445	-0.57224	1.15469
ENSMUSG00000097365	C030034L19Rik	-0.582008	-0.57268	1.15469
ENSMUSG00000034903	Cobll1	-0.582093	-0.572595	1.15469
ENSMUSG00000086008	Gm8817	-0.582131	-0.572556	1.15469
ENSMUSG00000024759	Atl3	-0.587061	-0.567585	1.15465
ENSMUSG00000053205	Styx	-0.586903	-0.567744	1.15465
ENSMUSG00000082604	Gm8482	-0.58698	-0.567667	1.15465
ENSMUSG00000060131	Atp8b4	-0.587238	-0.567406	1.15464
ENSMUSG00000049410	Zfp683	-0.587216	-0.567428	1.15464
ENSMUSG00000027782	Kpna4	-0.586542	-0.568109	1.15465
ENSMUSG00000024646	Cyb5a	-0.586675	-0.567975	1.15465
ENSMUSG00000040451	Sgms1	-0.586653	-0.567998	1.15465
ENSMUSG00000042485	Mustn1	-0.586616	-0.568034	1.15465
ENSMUSG00000097769	NA	-0.586715	-0.567935	1.15465
ENSMUSG00000006471	Ndor1	-0.586725	-0.567925	1.15465
ENSMUSG00000074497	NA	-0.586782	-0.567867	1.15465
ENSMUSG00000013698	Pea15a	-0.586816	-0.567833	1.15465
ENSMUSG00000022489	Pde1b	-0.586823	-0.567826	1.15465
ENSMUSG00000027463	Slc52a3	-0.586126	-0.56853	1.15466
ENSMUSG00000031129	Slc9a9	-0.586181	-0.568474	1.15466
ENSMUSG00000004798	Ulk2	-0.586041	-0.568616	1.15466
ENSMUSG00000097636	Mirt1	-0.585887	-0.568771	1.15466
ENSMUSG00000102183	NA	-0.585959	-0.568698	1.15466
ENSMUSG00000025357	Dgka	-0.585952	-0.568705	1.15466
ENSMUSG00000026547	Tagln2	-0.586348	-0.568305	1.15465
ENSMUSG00000021185	Dglucy	-0.586335	-0.568319	1.15465
ENSMUSG00000046096	Mosmo	-0.586367	-0.568287	1.15465
ENSMUSG00000043411	Usp48	-0.586298	-0.568356	1.15465
ENSMUSG00000025950	Idh1	-0.58507	-0.569596	1.15467
ENSMUSG00000029185	Fam114a1	-0.585144	-0.569521	1.15467
ENSMUSG00000035539	Ccdc180	-0.585144	-0.569522	1.15467
ENSMUSG00000058239	Usf2	-0.585135	-0.56953	1.15467
ENSMUSG00000051615	Rap2a	-0.584713	-0.569956	1.15467
ENSMUSG00000059325	Hopx	-0.584727	-0.569942	1.15467
ENSMUSG00000098322	5830468F06Rik	-0.584945	-0.569722	1.15467
ENSMUSG00000004568	Arhgef18	-0.584875	-0.569793	1.15467
ENSMUSG00000025485	Ric8a	-0.585679	-0.568981	1.15466
ENSMUSG00000027810	Eif2a	-0.585656	-0.569004	1.15466
ENSMUSG00000076755	Tcrg-V1	-0.585535	-0.569127	1.15466
ENSMUSG00000037463	Fbxo27	-0.585438	-0.569224	1.15466
ENSMUSG00000062044	Lmtk3	-0.58533	-0.569333	1.15466
ENSMUSG00000021262	Evl	0.0142373	-1.00704	0.992805
ENSMUSG00000022742	Cpox	0.0298098	-1.01457	0.984762
ENSMUSG00000024659	Anxa1	-0.0186213	-0.990559	1.00918
ENSMUSG00000024544	Ldlrad4	-0.00884525	-0.995548	1.00439
ENSMUSG00000000782	Tcf7	-0.00772736	-0.996114	1.00384
ENSMUSG00000028093	Acp6	-0.0255894	-0.98696	1.01255
ENSMUSG00000028362	Tnfsf8	-0.0310444	-0.984116	1.01516
ENSMUSG00000050232	Cxcr3	-0.0378563	-0.980534	1.01839
ENSMUSG00000095105	Edaradd	0.117542	-1.05358	0.936034
ENSMUSG00000000532	Acvr1b	0.13309	-1.05988	0.92679
ENSMUSG00000103779	Gm36931	0.0975469	-1.0452	0.947652
ENSMUSG00000103105	Gm18752	0.0865309	-1.04045	0.953923
ENSMUSG00000050921	P2ry10	0.0905799	-1.04221	0.951629
ENSMUSG00000026960	Arl6ip6	0.0775345	-1.03651	0.958976
ENSMUSG00000023927	Satb1	0.0601327	-1.02871	0.968577
ENSMUSG00000034833	Tespa1	-0.0930496	-0.950223	1.04327
ENSMUSG00000037138	Aff3	-0.107387	-0.941973	1.04936
ENSMUSG00000061665	Cd2ap	-0.146532	-0.918649	1.06518
ENSMUSG00000040139	9430038I01Rik	-0.125593	-0.931271	1.05686
ENSMUSG00000030720	Cln3	-0.125465	-0.931347	1.05681
ENSMUSG00000003420	Fcgrt	-0.11679	-0.936477	1.05327
ENSMUSG00000102212	C230085N15Rik	-0.0762714	-0.95968	1.03595
ENSMUSG00000029130	Rnf32	-0.073246	-0.961363	1.03461
ENSMUSG00000062590	Armc9	-0.0656164	-0.965576	1.03119
ENSMUSG00000003992	Ssbp2	-0.0558619	-0.970898	1.02676
ENSMUSG00000030659	Nucb2	-0.0530894	-0.972398	1.02549
ENSMUSG00000007872	Id3	0.970134	-1.0274	0.05727
ENSMUSG00000015314	Slamf6	0.963956	-1.03252	0.0685588
ENSMUSG00000071645	Tut1	0.918706	-1.06515	0.146439
ENSMUSG00000052305	Hbb-bs	0.933776	-1.05515	0.121369
ENSMUSG00000044533	Rps2	0.898115	-1.07758	0.179466
ENSMUSG00000024675	Ms4a4c	0.825522	-1.11196	0.286443
ENSMUSG00000036377	C530008M17Rik	0.74127	-1.13737	0.396104
ENSMUSG00000024312	Wdr46	0.751202	-1.13506	0.383853
ENSMUSG00000076823	Trav13n-4	0.777031	-1.12822	0.351191
ENSMUSG00000096908	Trav7-3	1.14129	-0.722601	-0.41869
ENSMUSG00000059970	Hspa2	1.13814	-0.737834	-0.400304
ENSMUSG00000050947	Amigo1	1.13059	-0.768582	-0.362008
ENSMUSG00000029614	Rpl6	1.13292	-0.759786	-0.37313
ENSMUSG00000037071	Scd1	1.12705	-0.781057	-0.345992
ENSMUSG00000102496	Gm36989	1.12459	-0.789163	-0.33543
ENSMUSG00000099375	Gm28187	1.09609	-0.862592	-0.233498
ENSMUSG00000098893	Gm17828	0.974709	0.0487947	-1.0235
ENSMUSG00000068921	Dap3	1.00539	-0.0108628	-0.994524
ENSMUSG00000002833	Hdgfl2	1.00611	-0.012343	-0.993771
ENSMUSG00000041538	H2-Ob	0.992853	0.0141442	-1.007
ENSMUSG00000023882	Zfp54	0.937372	0.115266	-1.05264
ENSMUSG00000026573	Xcl1	0.938718	0.11297	-1.05169
ENSMUSG00000097388	Gm3200	1.06731	-0.152037	-0.915276
ENSMUSG00000026360	Rgs2	1.0691	-0.156706	-0.912396
ENSMUSG00000025967	Eef1b2	1.05946	-0.132043	-0.927419
ENSMUSG00000028634	Hivep3	1.04063	-0.0869437	-0.953689
ENSMUSG00000064368	mt-Nd6	1.03059	-0.0642831	-0.966308
ENSMUSG00000064351	mt-Co1	1.11333	-0.291378	-0.821949
ENSMUSG00000037649	H2-DMa	1.1478	-0.464762	-0.683041
ENSMUSG00000031666	Rbl2	0.552269	0.602074	-1.15434
ENSMUSG00000050989	Selenon	0.55272	0.601635	-1.15436
ENSMUSG00000056394	Lig1	0.552689	0.601666	-1.15435
ENSMUSG00000026955	Sapcd2	0.552588	0.601763	-1.15435
ENSMUSG00000044201	Cdc25c	0.553454	0.600921	-1.15438
ENSMUSG00000028599	Tnfrsf1b	0.553143	0.601223	-1.15437
ENSMUSG00000105504	Gbp5	0.553154	0.601213	-1.15437
ENSMUSG00000099954	Gm28112	0.553258	0.601112	-1.15437
ENSMUSG00000030742	Lat	0.553823	0.600562	-1.15439
ENSMUSG00000041064	Pif1	0.554342	0.600057	-1.1544
ENSMUSG00000039765	Cc2d2a	0.554211	0.600184	-1.1544
ENSMUSG00000019854	Reps1	0.555532	0.598897	-1.15443
ENSMUSG00000006678	Pola1	0.555464	0.598964	-1.15443
ENSMUSG00000015127	Unkl	0.555452	0.598975	-1.15443
ENSMUSG00000032397	Tipin	0.555255	0.599167	-1.15442
ENSMUSG00000026104	Stat1	0.554742	0.599667	-1.15441
ENSMUSG00000039959	Hip1	0.554976	0.59944	-1.15442
ENSMUSG00000022021	Diaph3	0.555795	0.598641	-1.15444
ENSMUSG00000074607	Tox2	0.555748	0.598686	-1.15443
ENSMUSG00000024247	Pkdcc	0.556222	0.598224	-1.15445
ENSMUSG00000074151	Nlrc5	0.556222	0.598224	-1.15445
ENSMUSG00000021707	Dhfr	0.55607	0.598372	-1.15444
ENSMUSG00000035455	Fignl1	0.5593	0.595215	-1.15451
ENSMUSG00000037628	Cdkn3	0.559319	0.595195	-1.15451
ENSMUSG00000036502	Tmem255a	0.559316	0.595199	-1.15451
ENSMUSG00000038665	Dgki	0.559188	0.595324	-1.15451
ENSMUSG00000036197	Gxylt1	0.55917	0.595341	-1.15451
ENSMUSG00000032548	Slco2a1	0.558974	0.595533	-1.15451
ENSMUSG00000048327	Ckap2l	0.558962	0.595545	-1.15451
ENSMUSG00000024754	Cemip2	0.55906	0.595449	-1.15451
ENSMUSG00000037474	Dtl	0.559693	0.594829	-1.15452
ENSMUSG00000051378	Kif18b	0.559657	0.594865	-1.15452
ENSMUSG00000022673	Mcm4	0.559943	0.594584	-1.15453
ENSMUSG00000048120	Entpd1	0.560643	0.593898	-1.15454
ENSMUSG00000076892	Traj38	0.560444	0.594093	-1.15454
ENSMUSG00000075031	Hist1h2bb	0.560409	0.594127	-1.15454
ENSMUSG00000074892	B3galt5	0.560365	0.594171	-1.15454
ENSMUSG00000029430	Ran	0.560263	0.594271	-1.15453
ENSMUSG00000086291	Gm15513	0.560986	0.593562	-1.15455
ENSMUSG00000061130	Ppm1b	0.560979	0.593569	-1.15455
ENSMUSG00000026622	Nek2	0.561182	0.593369	-1.15455
ENSMUSG00000027379	Bub1	0.558039	0.596449	-1.15449
ENSMUSG00000046591	Ticrr	0.558048	0.59644	-1.15449
ENSMUSG00000034883	Lrr1	0.558472	0.596025	-1.1545
ENSMUSG00000023004	Tuba1b	0.558322	0.596172	-1.15449
ENSMUSG00000032122	Slc37a2	0.558676	0.595825	-1.1545
ENSMUSG00000029822	Osbpl3	0.558695	0.595807	-1.1545
ENSMUSG00000020042	Btbd11	0.557491	0.596984	-1.15448
ENSMUSG00000036768	Kif15	0.557382	0.597091	-1.15447
ENSMUSG00000033713	Foxn3	0.5572	0.597269	-1.15447
ENSMUSG00000063810	Alms1	0.556929	0.597534	-1.15446
ENSMUSG00000029408	Abcb9	0.556841	0.597619	-1.15446
ENSMUSG00000021886	Gpr65	0.570927	0.58375	-1.15468
ENSMUSG00000024989	Cep55	0.57089	0.583786	-1.15468
ENSMUSG00000036499	Eea1	0.570904	0.583773	-1.15468
ENSMUSG00000017861	Mybl2	0.570808	0.583868	-1.15468
ENSMUSG00000026475	Rgs16	0.57072	0.583955	-1.15468
ENSMUSG00000085500	Gm16976	0.57069	0.583985	-1.15468
ENSMUSG00000005973	Rcn1	0.570534	0.58414	-1.15467
ENSMUSG00000027454	Gins1	0.570467	0.584207	-1.15467
ENSMUSG00000037224	Zfyve28	0.570417	0.584256	-1.15467
ENSMUSG00000048965	Mrgpre	0.570412	0.584261	-1.15467
ENSMUSG00000022408	Fam83f	0.570408	0.584265	-1.15467
ENSMUSG00000054181	A930012O16Rik	0.570271	0.5844	-1.15467
ENSMUSG00000084320	Gm14125	0.570338	0.584334	-1.15467
ENSMUSG00000087057	Gm11730	0.570351	0.584321	-1.15467
ENSMUSG00000024308	Tapbp	0.569954	0.584716	-1.15467
ENSMUSG00000013921	Clip3	0.569941	0.584728	-1.15467
ENSMUSG00000036553	Sh3tc1	0.569856	0.584813	-1.15467
ENSMUSG00000034177	Rnf43	0.569868	0.5848	-1.15467
ENSMUSG00000030287	Itpr2	0.570211	0.584461	-1.15467
ENSMUSG00000030124	Lag3	0.570166	0.584504	-1.15467
ENSMUSG00000021356	Irf4	0.570082	0.584588	-1.15467
ENSMUSG00000025279	Dnase1l3	0.570109	0.584561	-1.15467
ENSMUSG00000027248	Pdia3	0.569298	0.585365	-1.15466
ENSMUSG00000046295	Ankle1	0.569265	0.585398	-1.15466
ENSMUSG00000047534	Mis18bp1	0.569401	0.585263	-1.15466
ENSMUSG00000028556	Dock7	0.569402	0.585262	-1.15466
ENSMUSG00000017499	Cdc6	0.569455	0.58521	-1.15466
ENSMUSG00000002028	Kmt2a	0.569558	0.585108	-1.15467
ENSMUSG00000020261	Slc36a1	0.569561	0.585105	-1.15467
ENSMUSG00000027326	Knl1	0.569599	0.585067	-1.15467
ENSMUSG00000026662	Sephs1	0.569711	0.584956	-1.15467
ENSMUSG00000076894	Traj35	0.56898	0.58568	-1.15466
ENSMUSG00000076609	Igkc	0.568993	0.585668	-1.15466
ENSMUSG00000078773	Rad54b	0.56902	0.585641	-1.15466
ENSMUSG00000023505	Cdca3	0.569007	0.585654	-1.15466
ENSMUSG00000076898	Traj31	0.568684	0.585974	-1.15466
ENSMUSG00000022322	Shcbp1	0.568738	0.58592	-1.15466
ENSMUSG00000090494	Traj36	0.568545	0.586111	-1.15466
ENSMUSG00000105534	Gm42435	0.568606	0.586051	-1.15466
ENSMUSG00000020898	Ctc1	0.568612	0.586045	-1.15466
ENSMUSG00000027018	Hat1	0.56845	0.586205	-1.15466
ENSMUSG00000028246	Faxc	0.568468	0.586187	-1.15466
ENSMUSG00000037235	Mxd4	0.568491	0.586164	-1.15466
ENSMUSG00000016477	E2f3	0.568289	0.586365	-1.15465
ENSMUSG00000030064	Frmd4b	0.568296	0.586357	-1.15465
ENSMUSG00000022793	B4galt4	0.5683	0.586353	-1.15465
ENSMUSG00000027087	Itgav	0.568271	0.586382	-1.15465
ENSMUSG00000070690	Albfm1	0.568188	0.586464	-1.15465
ENSMUSG00000027078	Ube2l6	0.567885	0.586764	-1.15465
ENSMUSG00000032446	Eomes	0.567838	0.586811	-1.15465
ENSMUSG00000062510	Nsl1	0.567937	0.586713	-1.15465
ENSMUSG00000099034	2810039B14Rik	0.567973	0.586677	-1.15465
ENSMUSG00000021932	Rnaseh2b	0.567625	0.587021	-1.15465
ENSMUSG00000037552	Plekhg2	0.567581	0.587065	-1.15465
ENSMUSG00000062995	Ica1	0.567575	0.58707	-1.15465
ENSMUSG00000020577	Tspan13	0.567672	0.586974	-1.15465
ENSMUSG00000025427	Rnf165	0.567685	0.586961	-1.15465
ENSMUSG00000026683	Nuf2	0.567426	0.587218	-1.15464
ENSMUSG00000026669	Mcm10	0.567482	0.587162	-1.15464
ENSMUSG00000090709	Gm17173	0.567261	0.587381	-1.15464
ENSMUSG00000044162	Tnip3	0.566956	0.587683	-1.15464
ENSMUSG00000039396	Neil3	0.566717	0.587919	-1.15464
ENSMUSG00000024516	Sec11c	0.566641	0.587994	-1.15463
ENSMUSG00000070390	Nlrp1b	0.56652	0.588113	-1.15463
ENSMUSG00000039748	Exo1	0.566577	0.588057	-1.15463
ENSMUSG00000031227	Magee1	0.566576	0.588058	-1.15463
ENSMUSG00000027699	Ect2	0.566566	0.588068	-1.15463
ENSMUSG00000033970	Rfc3	0.566226	0.588403	-1.15463
ENSMUSG00000019942	Cdk1	0.56625	0.58838	-1.15463
ENSMUSG00000031386	Hcfc1	0.566253	0.588377	-1.15463
ENSMUSG00000086152	Gm11454	0.566175	0.588454	-1.15463
ENSMUSG00000049422	Chchd10	0.566321	0.58831	-1.15463
ENSMUSG00000038679	Trps1	0.56605	0.588577	-1.15463
ENSMUSG00000103546	Gm37666	0.565804	0.58882	-1.15462
ENSMUSG00000020656	Grhl1	0.565715	0.588907	-1.15462
ENSMUSG00000048899	Rimkla	0.565714	0.588909	-1.15462
ENSMUSG00000044017	Adgrd1	0.565692	0.58893	-1.15462
ENSMUSG00000026196	Bard1	0.565283	0.589334	-1.15462
ENSMUSG00000069910	Spdl1	0.565478	0.589142	-1.15462
ENSMUSG00000015880	Ncapg	0.565488	0.589132	-1.15462
ENSMUSG00000048922	Cdca2	0.565573	0.589048	-1.15462
ENSMUSG00000017550	Atad5	0.564839	0.589772	-1.15461
ENSMUSG00000020089	Ppa1	0.564928	0.589684	-1.15461
ENSMUSG00000000028	Cdc45	0.564971	0.589641	-1.15461
ENSMUSG00000045273	Cenph	0.565024	0.58959	-1.15461
ENSMUSG00000002983	Relb	0.564587	0.590021	-1.15461
ENSMUSG00000029869	Ephb6	0.564674	0.589935	-1.15461
ENSMUSG00000029762	Akr1b8	0.564669	0.58994	-1.15461
ENSMUSG00000032400	Zwilch	0.564413	0.590192	-1.1546
ENSMUSG00000027203	Dut	0.563315	0.591272	-1.15459
ENSMUSG00000026827	Gpd2	0.563306	0.591282	-1.15459
ENSMUSG00000030677	Kif22	0.56326	0.591327	-1.15459
ENSMUSG00000027490	E2f1	0.563283	0.591304	-1.15459
ENSMUSG00000049612	Omg	0.563147	0.591438	-1.15459
ENSMUSG00000101156	Gm29114	0.563792	0.590803	-1.1546
ENSMUSG00000078349	AW011738	0.563804	0.590791	-1.1546
ENSMUSG00000104488	Gm38062	0.56385	0.590747	-1.1546
ENSMUSG00000076889	Traj41	0.564032	0.590567	-1.1546
ENSMUSG00000021485	Mxd3	0.564201	0.590401	-1.1546
ENSMUSG00000018548	Trim37	0.561845	0.592718	-1.15456
ENSMUSG00000042029	Ncapg2	0.561967	0.592598	-1.15457
ENSMUSG00000028217	Cdh17	0.562033	0.592533	-1.15457
ENSMUSG00000001576	Ergic1	0.562002	0.592564	-1.15457
ENSMUSG00000041498	Kif14	0.561654	0.592906	-1.15456
ENSMUSG00000076901	Traj28	0.562803	0.591777	-1.15458
ENSMUSG00000064043	Trerf1	0.562836	0.591744	-1.15458
ENSMUSG00000073705	Cenps	0.562619	0.591957	-1.15458
ENSMUSG00000020374	Rasgef1c	0.562712	0.591866	-1.15458
ENSMUSG00000034329	Brip1	0.562219	0.592351	-1.15457
ENSMUSG00000028680	Plk3	0.562162	0.592407	-1.15457
ENSMUSG00000003299	Mrpl4	0.562169	0.592399	-1.15457
ENSMUSG00000019850	Tnfaip3	0.562333	0.592239	-1.15457
ENSMUSG00000025997	Ikzf2	0.550169	0.604112	-1.15428
ENSMUSG00000037754	Ppp1r16b	0.550556	0.603737	-1.15429
ENSMUSG00000074794	Arrdc3	0.550606	0.603687	-1.15429
ENSMUSG00000084786	Ubl5	0.550834	0.603467	-1.1543
ENSMUSG00000101581	C430002N11Rik	0.551715	0.602611	-1.15433
ENSMUSG00000037202	Prf1	0.551766	0.602562	-1.15433
ENSMUSG00000055884	Fancm	0.552021	0.602314	-1.15434
ENSMUSG00000021569	Trip13	0.552015	0.602321	-1.15434
ENSMUSG00000014164	Klhl3	0.551962	0.602371	-1.15433
ENSMUSG00000025076	Casp7	0.551104	0.603204	-1.15431
ENSMUSG00000041481	Serpina3g	0.551111	0.603198	-1.15431
ENSMUSG00000097352	C920009B18Rik	0.551066	0.603242	-1.15431
ENSMUSG00000081974	Gm11960	0.551302	0.603013	-1.15431
ENSMUSG00000034320	Slc26a2	0.551293	0.603021	-1.15431
ENSMUSG00000002033	Cd3g	0.54751	0.606685	-1.1542
ENSMUSG00000032046	Abhd12	0.5476	0.606598	-1.1542
ENSMUSG00000043931	Gimap7	0.547615	0.606584	-1.1542
ENSMUSG00000035683	Melk	0.54735	0.606839	-1.15419
ENSMUSG00000029171	Pgm2	0.547194	0.60699	-1.15418
ENSMUSG00000005640	Insrr	0.547085	0.607095	-1.15418
ENSMUSG00000000817	Fasl	0.54785	0.606356	-1.15421
ENSMUSG00000003062	Stard3nl	0.548316	0.605905	-1.15422
ENSMUSG00000022033	Pbk	0.54821	0.606008	-1.15422
ENSMUSG00000028066	Pmf1	0.548263	0.605957	-1.15422
ENSMUSG00000025352	Gdf11	0.548091	0.606123	-1.15421
ENSMUSG00000042489	Clspn	0.54944	0.604818	-1.15426
ENSMUSG00000044864	Ankrd50	0.549381	0.604875	-1.15426
ENSMUSG00000031530	Dusp4	0.5493	0.604954	-1.15425
ENSMUSG00000035365	Parpbp	0.549168	0.605081	-1.15425
ENSMUSG00000029516	Cit	0.548714	0.60552	-1.15423
ENSMUSG00000075010	AW112010	0.540297	0.613627	-1.15392
ENSMUSG00000044783	Hjurp	0.540336	0.61359	-1.15393
ENSMUSG00000020330	Hmmr	0.540538	0.613396	-1.15393
ENSMUSG00000027514	Zbp1	0.540058	0.613857	-1.15391
ENSMUSG00000087281	Gm16015	0.540731	0.613212	-1.15394
ENSMUSG00000071716	Apol7e	0.540849	0.613097	-1.15395
ENSMUSG00000093465	Gm20682	0.541406	0.612563	-1.15397
ENSMUSG00000026980	Ly75	0.541831	0.612155	-1.15399
ENSMUSG00000027331	Knstrn	0.541909	0.612081	-1.15399
ENSMUSG00000022568	Scrib	0.542285	0.611719	-1.154
ENSMUSG00000029101	Rgs12	0.542355	0.611652	-1.15401
ENSMUSG00000041859	Mcm3	0.542205	0.611797	-1.154
ENSMUSG00000029414	Kntc1	0.542115	0.611882	-1.154
ENSMUSG00000076907	Traj22	0.542752	0.611271	-1.15402
ENSMUSG00000019256	Ahr	0.544066	0.610006	-1.15407
ENSMUSG00000079020	Slc45a4	0.544213	0.609865	-1.15408
ENSMUSG00000040084	Bub1b	0.54416	0.609916	-1.15408
ENSMUSG00000031628	Casp3	0.544676	0.609419	-1.1541
ENSMUSG00000021108	Prkch	0.544516	0.609574	-1.15409
ENSMUSG00000097917	Gm26839	0.545073	0.609036	-1.15411
ENSMUSG00000013089	Etv5	0.545204	0.608911	-1.15411
ENSMUSG00000042350	Arel1	0.543279	0.610764	-1.15404
ENSMUSG00000076906	Traj23	0.543151	0.610887	-1.15404
ENSMUSG00000029638	Glcci1	0.543459	0.610591	-1.15405
ENSMUSG00000046805	Mpeg1	0.543441	0.610608	-1.15405
ENSMUSG00000020492	Ska2	0.543558	0.610496	-1.15405
ENSMUSG00000033629	Hacd3	0.546309	0.607845	-1.15415
ENSMUSG00000026039	Sgo2a	0.546157	0.607992	-1.15415
ENSMUSG00000024063	Lbh	0.546212	0.607938	-1.15415
ENSMUSG00000086922	Gm13835	0.546489	0.607671	-1.15416
ENSMUSG00000012443	Kif11	0.545796	0.60834	-1.15414
ENSMUSG00000027654	Fam83d	0.578039	0.576661	-1.1547
ENSMUSG00000031442	Mcf2l	0.578013	0.576687	-1.1547
ENSMUSG00000106758	Gm42731	0.577944	0.576757	-1.1547
ENSMUSG00000104998	Gm43822	0.577938	0.576762	-1.1547
ENSMUSG00000102145	Gm38056	0.577949	0.576751	-1.1547
ENSMUSG00000030259	Rassf8	0.577958	0.576742	-1.1547
ENSMUSG00000042446	Zmym4	0.57783	0.57687	-1.1547
ENSMUSG00000005233	Spc25	0.577858	0.576842	-1.1547
ENSMUSG00000020716	Nf1	0.577856	0.576844	-1.1547
ENSMUSG00000022687	Boc	0.577792	0.576908	-1.1547
ENSMUSG00000037683	Armc3	0.577779	0.576921	-1.1547
ENSMUSG00000087670	9530036M11Rik	0.577772	0.576929	-1.1547
ENSMUSG00000030523	Trpm1	0.577568	0.577133	-1.1547
ENSMUSG00000018930	Ccl4	0.577581	0.57712	-1.1547
ENSMUSG00000026470	Stx6	0.577615	0.577085	-1.1547
ENSMUSG00000032348	Gsta4	0.577675	0.577026	-1.1547
ENSMUSG00000073067	9130019P16Rik	0.577521	0.57718	-1.1547
ENSMUSG00000020823	Sec14l1	0.57747	0.57723	-1.1547
ENSMUSG00000008496	Pou2f2	0.578634	0.576066	-1.1547
ENSMUSG00000024027	Glp1r	0.578661	0.576039	-1.1547
ENSMUSG00000041515	Irf8	0.578576	0.576124	-1.1547
ENSMUSG00000089840	Gm4491	0.578515	0.576184	-1.1547
ENSMUSG00000028044	Cks1b	0.578499	0.576201	-1.1547
ENSMUSG00000040957	Cables1	0.578451	0.576249	-1.1547
ENSMUSG00000033955	Tnks1bp1	0.578446	0.576253	-1.1547
ENSMUSG00000071037	Camkmt	0.578374	0.576326	-1.1547
ENSMUSG00000034751	Mast4	0.578327	0.576373	-1.1547
ENSMUSG00000102543	Pcdhgc5	0.578347	0.576353	-1.1547
ENSMUSG00000023960	Enpp5	0.578224	0.576477	-1.1547
ENSMUSG00000024548	Setbp1	0.578266	0.576434	-1.1547
ENSMUSG00000098008	A930001A20Rik	0.578275	0.576425	-1.1547
ENSMUSG00000026159	Agfg1	0.578913	0.575786	-1.1547
ENSMUSG00000019838	Slc16a10	0.578933	0.575767	-1.1547
ENSMUSG00000023031	Cela1	0.578853	0.575846	-1.1547
ENSMUSG00000030114	Klrg1	0.578864	0.575835	-1.1547
ENSMUSG00000029168	Dpysl5	0.578871	0.575828	-1.1547
ENSMUSG00000092517	Art2a	0.578747	0.575952	-1.1547
ENSMUSG00000027660	Skil	0.578795	0.575905	-1.1547
ENSMUSG00000074158	Zfp976	0.578776	0.575924	-1.1547
ENSMUSG00000096096	Trav4-4-dv10	0.578823	0.575877	-1.1547
ENSMUSG00000087053	Gm15082	0.579206	0.575493	-1.1547
ENSMUSG00000026223	Itm2c	0.579226	0.575472	-1.1547
ENSMUSG00000103567	Pcdhga5	0.579139	0.575559	-1.1547
ENSMUSG00000045573	Penk	0.579136	0.575563	-1.1547
ENSMUSG00000020695	Mrc2	0.579144	0.575555	-1.1547
ENSMUSG00000032724	Abtb2	0.579151	0.575548	-1.1547
ENSMUSG00000021939	Ctsb	0.579048	0.575651	-1.1547
ENSMUSG00000017716	Birc5	0.579053	0.575646	-1.1547
ENSMUSG00000066363	Serpina3f	0.579076	0.575622	-1.1547
ENSMUSG00000095325	Zfp870	0.579001	0.575698	-1.1547
ENSMUSG00000021587	Pcsk1	0.578974	0.575725	-1.1547
ENSMUSG00000001228	Uhrf1	0.580225	0.574471	-1.1547
ENSMUSG00000029602	Rasal1	0.580239	0.574456	-1.1547
ENSMUSG00000030302	Atp2b2	0.580155	0.574541	-1.1547
ENSMUSG00000026864	Hspa5	0.580193	0.574503	-1.1547
ENSMUSG00000104654	Gm43814	0.580184	0.574512	-1.1547
ENSMUSG00000087060	Eldr	0.580103	0.574594	-1.1547
ENSMUSG00000068373	D430041D05Rik	0.580095	0.574602	-1.1547
ENSMUSG00000021613	Hapln1	0.580484	0.57421	-1.15469
ENSMUSG00000028312	Smc2	0.580504	0.574191	-1.15469
ENSMUSG00000052374	Actn2	0.580556	0.574139	-1.15469
ENSMUSG00000036172	Cd200r3	0.580532	0.574163	-1.15469
ENSMUSG00000031995	St14	0.580329	0.574366	-1.1547
ENSMUSG00000026073	Il1r2	0.580419	0.574276	-1.1547
ENSMUSG00000032113	Chek1	0.58038	0.574315	-1.1547
ENSMUSG00000054850	Smim10l2a	0.579993	0.574704	-1.1547
ENSMUSG00000016942	Tmprss6	0.580019	0.574678	-1.1547
ENSMUSG00000058260	Serpina9	0.580006	0.574691	-1.1547
ENSMUSG00000070732	Rbm44	0.579942	0.574755	-1.1547
ENSMUSG00000074476	Spc24	0.579915	0.574781	-1.1547
ENSMUSG00000040276	Pacsin1	0.579811	0.574886	-1.1547
ENSMUSG00000026991	Pkp4	0.579828	0.574869	-1.1547
ENSMUSG00000040627	Aicda	0.579844	0.574853	-1.1547
ENSMUSG00000045394	Epcam	0.579753	0.574944	-1.1547
ENSMUSG00000103233	Gm37159	0.579629	0.575068	-1.1547
ENSMUSG00000021470	Ercc6l2	0.579533	0.575165	-1.1547
ENSMUSG00000105864	Gm10484	0.57953	0.575167	-1.1547
ENSMUSG00000043953	Ccrl2	0.579549	0.575149	-1.1547
ENSMUSG00000022861	Dgkg	0.579401	0.575298	-1.1547
ENSMUSG00000032324	Tspan3	0.579413	0.575285	-1.1547
ENSMUSG00000020358	Hnrnpab	0.579286	0.575412	-1.1547
ENSMUSG00000029603	Dtx1	0.579315	0.575383	-1.1547
ENSMUSG00000000982	Ccl3	0.581632	0.573058	-1.15469
ENSMUSG00000000441	Raf1	0.581756	0.572933	-1.15469
ENSMUSG00000105096	Gbp10	0.581532	0.573158	-1.15469
ENSMUSG00000080205	Gm15526	0.581553	0.573138	-1.15469
ENSMUSG00000021357	Exoc2	0.581493	0.573198	-1.15469
ENSMUSG00000002699	Lcp2	0.581476	0.573215	-1.15469
ENSMUSG00000086946	Gm15527	0.581509	0.573181	-1.15469
ENSMUSG00000092416	Zfp141	0.58151	0.57318	-1.15469
ENSMUSG00000036641	Ccdc148	0.581515	0.573175	-1.15469
ENSMUSG00000041594	Tmtc4	0.580703	0.573991	-1.15469
ENSMUSG00000059027	9630013D21Rik	0.580728	0.573966	-1.15469
ENSMUSG00000051235	Gen1	0.580826	0.573867	-1.15469
ENSMUSG00000025358	Cdk2	0.580839	0.573855	-1.15469
ENSMUSG00000033542	Arhgef5	0.580867	0.573827	-1.15469
ENSMUSG00000099114	Gm27405	0.58091	0.573783	-1.15469
ENSMUSG00000031286	Glt28d2	0.580897	0.573796	-1.15469
ENSMUSG00000028926	Cdk14	0.580955	0.573738	-1.15469
ENSMUSG00000001555	Fkbp10	0.581144	0.573549	-1.15469
ENSMUSG00000054072	Iigp1	0.581075	0.573618	-1.15469
ENSMUSG00000022661	Cd200	0.581028	0.573664	-1.15469
ENSMUSG00000057098	Ebf1	0.58101	0.573683	-1.15469
ENSMUSG00000070291	Ddx43	0.581257	0.573435	-1.15469
ENSMUSG00000028894	Inpp5b	0.581285	0.573406	-1.15469
ENSMUSG00000005410	Mcm5	0.581309	0.573382	-1.15469
ENSMUSG00000042606	Hirip3	0.58133	0.573362	-1.15469
ENSMUSG00000025268	Maged2	0.581389	0.573302	-1.15469
ENSMUSG00000061533	Cep128	0.582054	0.572634	-1.15469
ENSMUSG00000020230	Prmt2	0.581893	0.572795	-1.15469
ENSMUSG00000033538	Casp4	0.582181	0.572506	-1.15469
ENSMUSG00000093963	Gm21909	0.582181	0.572506	-1.15469
ENSMUSG00000076498	Trbc2	0.58216	0.572527	-1.15469
ENSMUSG00000030651	Art2b	0.582144	0.572543	-1.15469
ENSMUSG00000025936	Gm4956	0.582235	0.572451	-1.15469
ENSMUSG00000104964	4930597L12Rik	0.582391	0.572295	-1.15469
ENSMUSG00000073656	Gm10558	0.582374	0.572312	-1.15469
ENSMUSG00000021714	Cenpk	0.582347	0.57234	-1.15469
ENSMUSG00000029075	Tnfrsf4	0.582314	0.572372	-1.15469
ENSMUSG00000018427	Ypel2	0.582659	0.572025	-1.15468
ENSMUSG00000019726	Lyst	0.582685	0.571999	-1.15468
ENSMUSG00000006342	Susd2	0.582549	0.572136	-1.15468
ENSMUSG00000053128	Rnf26	0.582558	0.572127	-1.15468
ENSMUSG00000039304	Tnfsf10	0.582539	0.572146	-1.15468
ENSMUSG00000026826	Nr4a2	0.585694	0.568966	-1.15466
ENSMUSG00000005774	Rfx5	0.585732	0.568928	-1.15466
ENSMUSG00000054717	Hmgb2	0.585871	0.568788	-1.15466
ENSMUSG00000076480	Trbv29	0.585511	0.569151	-1.15466
ENSMUSG00000024098	Twsg1	0.58562	0.569041	-1.15466
ENSMUSG00000004709	Cd244a	0.586402	0.568251	-1.15465
ENSMUSG00000071855	Ccdc112	0.58625	0.568405	-1.15465
ENSMUSG00000043153	Crppa	0.586066	0.56859	-1.15466
ENSMUSG00000037104	Socs5	0.58613	0.568526	-1.15466
ENSMUSG00000033147	Slc22a15	0.586109	0.568547	-1.15466
ENSMUSG00000039953	Clstn1	0.585157	0.569508	-1.15467
ENSMUSG00000104262	Gm37747	0.585309	0.569355	-1.15466
ENSMUSG00000053580	Tanc2	0.585275	0.56939	-1.15466
ENSMUSG00000029275	Gfi1	0.585355	0.569308	-1.15466
ENSMUSG00000039671	Zmynd8	0.584715	0.569954	-1.15467
ENSMUSG00000051000	Fam160a1	0.584691	0.569978	-1.15467
ENSMUSG00000029322	Plac8	0.58504	0.569626	-1.15467
ENSMUSG00000030811	Fbxl19	0.584977	0.56969	-1.15467
ENSMUSG00000079017	Ifi27l2a	0.584981	0.569686	-1.15467
ENSMUSG00000074170	Plekhf1	0.584987	0.56968	-1.15467
ENSMUSG00000095174	Gm20069	0.58492	0.569747	-1.15467
ENSMUSG00000018001	Cyth3	0.584936	0.569731	-1.15467
ENSMUSG00000062866	Phactr2	0.58488	0.569788	-1.15467
ENSMUSG00000040584	Abcb1a	0.584131	0.570543	-1.15467
ENSMUSG00000072966	Gprasp2	0.584158	0.570516	-1.15467
ENSMUSG00000048490	Nrip1	0.584164	0.57051	-1.15467
ENSMUSG00000026358	Rgs1	0.58444	0.570232	-1.15467
ENSMUSG00000084292	Gm13535	0.584356	0.570316	-1.15467
ENSMUSG00000030035	Wbp1	0.584387	0.570285	-1.15467
ENSMUSG00000018451	6330403K07Rik	0.584257	0.570416	-1.15467
ENSMUSG00000064289	Tank	0.58426	0.570413	-1.15467
ENSMUSG00000036169	Sostdc1	0.584327	0.570345	-1.15467
ENSMUSG00000025321	Itgb8	0.584303	0.57037	-1.15467
ENSMUSG00000050315	Synpo2	0.583922	0.570754	-1.15468
ENSMUSG00000104908	1700015C17Rik	0.583749	0.570928	-1.15468
ENSMUSG00000029730	Mcm7	0.583726	0.570951	-1.15468
ENSMUSG00000002768	Mea1	0.583713	0.570964	-1.15468
ENSMUSG00000039254	Pomt1	0.58358	0.571098	-1.15468
ENSMUSG00000090176	Cd200r2	0.583512	0.571167	-1.15468
ENSMUSG00000031821	Gins2	0.58351	0.571168	-1.15468
ENSMUSG00000021175	Cdca7l	0.583519	0.57116	-1.15468
ENSMUSG00000092060	Bend4	0.583052	0.57163	-1.15468
ENSMUSG00000029304	Spp1	0.583083	0.571599	-1.15468
ENSMUSG00000005533	Igf1r	0.583136	0.571545	-1.15468
ENSMUSG00000039187	Fanci	0.583113	0.571568	-1.15468
ENSMUSG00000051747	Ttn	0.582987	0.571695	-1.15468
ENSMUSG00000033697	Arhgap39	0.582991	0.571691	-1.15468
ENSMUSG00000038776	Ephx1	0.582991	0.571691	-1.15468
ENSMUSG00000031497	Tnfsf13b	0.582992	0.57169	-1.15468
ENSMUSG00000030341	Tnfrsf1a	0.583357	0.571322	-1.15468
ENSMUSG00000020570	Sypl	0.583336	0.571344	-1.15468
ENSMUSG00000090942	F830016B08Rik	0.583289	0.571391	-1.15468
ENSMUSG00000039428	Tmem135	0.583225	0.571455	-1.15468
ENSMUSG00000053310	Nrgn	0.583221	0.571459	-1.15468
ENSMUSG00000050272	Dscam	0.583181	0.5715	-1.15468
ENSMUSG00000028333	Anp32b	0.573201	0.58149	-1.15469
ENSMUSG00000051998	Lax1	0.57337	0.581322	-1.15469
ENSMUSG00000076923	Traj5	0.573296	0.581395	-1.15469
ENSMUSG00000034773	BC030867	0.573287	0.581404	-1.15469
ENSMUSG00000038173	Enpp6	0.573324	0.581367	-1.15469
ENSMUSG00000058385	Hist1h2bg	0.573716	0.580977	-1.15469
ENSMUSG00000068551	Zfp467	0.573751	0.580942	-1.15469
ENSMUSG00000038843	Gcnt1	0.573828	0.580866	-1.15469
ENSMUSG00000102399	Gm5049	0.573632	0.581061	-1.15469
ENSMUSG00000006715	Gmnn	0.573641	0.581052	-1.15469
ENSMUSG00000019370	Calm3	0.573566	0.581126	-1.15469
ENSMUSG00000030256	Bhlhe41	0.573573	0.581119	-1.15469
ENSMUSG00000032115	Hyou1	0.573548	0.581145	-1.15469
ENSMUSG00000043091	Tuba1c	0.572661	0.582027	-1.15469
ENSMUSG00000027525	Phactr3	0.572687	0.582001	-1.15469
ENSMUSG00000026896	Ifih1	0.572702	0.581986	-1.15469
ENSMUSG00000046179	E2f8	0.5727	0.581988	-1.15469
ENSMUSG00000020399	Havcr2	0.57276	0.581929	-1.15469
ENSMUSG00000020897	Aurkb	0.572728	0.58196	-1.15469
ENSMUSG00000103662	Gm34294	0.572742	0.581946	-1.15469
ENSMUSG00000020486	Sept4	0.572578	0.58211	-1.15469
ENSMUSG00000097418	Mir155hg	0.572462	0.582225	-1.15469
ENSMUSG00000027115	Kif18a	0.572829	0.581859	-1.15469
ENSMUSG00000026274	Pask	0.572891	0.581798	-1.15469
ENSMUSG00000070713	Gm10282	0.572891	0.581798	-1.15469
ENSMUSG00000102662	Gm38377	0.572925	0.581765	-1.15469
ENSMUSG00000048285	Frmd6	0.572961	0.581728	-1.15469
ENSMUSG00000076891	Traj39	0.571888	0.582795	-1.15468
ENSMUSG00000020798	Spns3	0.571882	0.582802	-1.15468
ENSMUSG00000020185	E2f7	0.571928	0.582756	-1.15468
ENSMUSG00000015222	Map2	0.571906	0.582777	-1.15468
ENSMUSG00000031785	Adgrg1	0.571908	0.582776	-1.15468
ENSMUSG00000037129	Tmprss13	0.571776	0.582906	-1.15468
ENSMUSG00000044676	Zfp612	0.57181	0.582873	-1.15468
ENSMUSG00000038244	Mical2	0.571717	0.582966	-1.15468
ENSMUSG00000003382	Etv3	0.57202	0.582665	-1.15468
ENSMUSG00000045752	Tssc4	0.572108	0.582576	-1.15468
ENSMUSG00000055480	Zfp458	0.572361	0.582325	-1.15469
ENSMUSG00000026478	Lamc1	0.572362	0.582324	-1.15469
ENSMUSG00000022364	Tbc1d31	0.572316	0.58237	-1.15469
ENSMUSG00000028873	Cdca8	0.572308	0.582378	-1.15469
ENSMUSG00000100815	Gm29112	0.572221	0.582464	-1.15469
ENSMUSG00000030134	Rasgef1a	0.571275	0.583404	-1.15468
ENSMUSG00000031176	Dynlt3	0.571193	0.583486	-1.15468
ENSMUSG00000066357	Wdr6	0.571206	0.583473	-1.15468
ENSMUSG00000060798	Intu	0.571144	0.583534	-1.15468
ENSMUSG00000037020	Wdr62	0.571131	0.583547	-1.15468
ENSMUSG00000028864	Hgf	0.571371	0.583309	-1.15468
ENSMUSG00000035692	Isg15	0.571462	0.583219	-1.15468
ENSMUSG00000029406	Pitpnm2	0.571453	0.583228	-1.15468
ENSMUSG00000099597	NA	0.57143	0.58325	-1.15468
ENSMUSG00000033350	Chst2	0.571525	0.583156	-1.15468
ENSMUSG00000026102	Inpp1	0.571501	0.58318	-1.15468
ENSMUSG00000029153	Ociad2	0.574511	0.580185	-1.1547
ENSMUSG00000040204	Pclaf	0.574397	0.580299	-1.1547
ENSMUSG00000022876	Samsn1	0.574385	0.58031	-1.1547
ENSMUSG00000069601	Ank3	0.574458	0.580238	-1.1547
ENSMUSG00000050179	A930002I21Rik	0.574423	0.580273	-1.1547
ENSMUSG00000015476	Prrt1	0.574279	0.580416	-1.1547
ENSMUSG00000025001	Hells	0.574267	0.580428	-1.1547
ENSMUSG00000043099	Hic1	0.574326	0.580369	-1.1547
ENSMUSG00000033209	Ttc28	0.574312	0.580383	-1.1547
ENSMUSG00000034206	Polq	0.573923	0.580771	-1.15469
ENSMUSG00000038811	Gngt2	0.573952	0.580742	-1.15469
ENSMUSG00000003814	Calr	0.574157	0.580538	-1.15469
ENSMUSG00000034906	Ncaph	0.574116	0.580579	-1.15469
ENSMUSG00000027351	Spred1	0.574111	0.580584	-1.15469
ENSMUSG00000041219	Arhgap11a	0.574049	0.580645	-1.15469
ENSMUSG00000021087	Rtn1	0.574045	0.58065	-1.15469
ENSMUSG00000028214	Gem	0.574582	0.580114	-1.1547
ENSMUSG00000018334	Ksr1	0.574576	0.58012	-1.1547
ENSMUSG00000038379	Ttk	0.574613	0.580083	-1.1547
ENSMUSG00000028977	Casz1	0.574623	0.580073	-1.1547
ENSMUSG00000039021	Ttc16	0.574623	0.580073	-1.1547
ENSMUSG00000039942	Ptger4	0.574662	0.580034	-1.1547
ENSMUSG00000027323	Rad51	0.574668	0.580029	-1.1547
ENSMUSG00000043384	Gprasp1	0.574684	0.580013	-1.1547
ENSMUSG00000100170	Gm28942	0.574885	0.579812	-1.1547
ENSMUSG00000019806	Aig1	0.574982	0.579715	-1.1547
ENSMUSG00000033502	Cdc14a	0.574976	0.579722	-1.1547
ENSMUSG00000041992	Rapgef5	0.575606	0.579093	-1.1547
ENSMUSG00000020953	Coch	0.575625	0.579074	-1.1547
ENSMUSG00000034708	Grn	0.575692	0.579007	-1.1547
ENSMUSG00000032783	Troap	0.575686	0.579013	-1.1547
ENSMUSG00000032586	Traip	0.575684	0.579015	-1.1547
ENSMUSG00000045725	Prr15	0.575741	0.578958	-1.1547
ENSMUSG00000095332	Gm9821	0.575716	0.578983	-1.1547
ENSMUSG00000015889	Lta4h	0.575717	0.578982	-1.1547
ENSMUSG00000074063	Osgin1	0.575788	0.578911	-1.1547
ENSMUSG00000046352	Gjb2	0.575788	0.578911	-1.1547
ENSMUSG00000041406	BC055324	0.575794	0.578906	-1.1547
ENSMUSG00000028965	Tnfrsf9	0.575841	0.578858	-1.1547
ENSMUSG00000028693	Nasp	0.575438	0.579261	-1.1547
ENSMUSG00000102918	Pcdhgc3	0.575435	0.579264	-1.1547
ENSMUSG00000032908	Sgpp2	0.575464	0.579234	-1.1547
ENSMUSG00000022034	Esco2	0.575395	0.579303	-1.1547
ENSMUSG00000006527	Sfmbt1	0.575197	0.579501	-1.1547
ENSMUSG00000028071	Sh2d2a	0.575216	0.579482	-1.1547
ENSMUSG00000030319	Cand2	0.575208	0.57949	-1.1547
ENSMUSG00000045071	E130308A19Rik	0.57528	0.579418	-1.1547
ENSMUSG00000070111	Gm10286	0.575082	0.579616	-1.1547
ENSMUSG00000076915	Traj14	0.575089	0.579609	-1.1547
ENSMUSG00000040298	Btbd16	0.575108	0.57959	-1.1547
ENSMUSG00000002058	Unc119	0.577348	0.577353	-1.1547
ENSMUSG00000033985	Tesk2	0.577349	0.577352	-1.1547
ENSMUSG00000027035	Cers6	0.577364	0.577337	-1.1547
ENSMUSG00000031781	Ciapin1	0.577373	0.577328	-1.1547
ENSMUSG00000028078	Dclk2	0.577295	0.577406	-1.1547
ENSMUSG00000029370	Rassf6	0.577304	0.577397	-1.1547
ENSMUSG00000028551	Cdkn2c	0.577303	0.577397	-1.1547
ENSMUSG00000046432	Bex3	0.57731	0.57739	-1.1547
ENSMUSG00000033031	Cip2a	0.577323	0.577377	-1.1547
ENSMUSG00000031066	Usp11	0.577333	0.577368	-1.1547
ENSMUSG00000007682	Dio2	0.577173	0.577528	-1.1547
ENSMUSG00000028378	Ptgr1	0.577195	0.577505	-1.1547
ENSMUSG00000059060	Rad51b	0.577201	0.577499	-1.1547
ENSMUSG00000029204	Rhoh	0.577212	0.577489	-1.1547
ENSMUSG00000107045	Gm43636	0.577219	0.577482	-1.1547
ENSMUSG00000027030	Stk39	0.57711	0.57759	-1.1547
ENSMUSG00000057802	Gm10030	0.577099	0.577601	-1.1547
ENSMUSG00000014599	Csf1	0.5771	0.577601	-1.1547
ENSMUSG00000032443	Zcwpw2	0.576915	0.577786	-1.1547
ENSMUSG00000024032	Tff1	0.576931	0.577769	-1.1547
ENSMUSG00000032216	Nedd4	0.576854	0.577847	-1.1547
ENSMUSG00000004633	Chn2	0.576693	0.578007	-1.1547
ENSMUSG00000060771	Tsga10	0.576755	0.577945	-1.1547
ENSMUSG00000039384	Dusp10	0.576588	0.578112	-1.1547
ENSMUSG00000021090	Lrrc9	0.576624	0.578077	-1.1547
ENSMUSG00000028175	Depdc1a	0.576633	0.578068	-1.1547
ENSMUSG00000087248	Gm16120	0.576362	0.578338	-1.1547
ENSMUSG00000051278	Zgrf1	0.576376	0.578324	-1.1547
ENSMUSG00000007458	M6pr	0.576326	0.578374	-1.1547
ENSMUSG00000087014	Gm16364	0.576299	0.578401	-1.1547
ENSMUSG00000072082	Ccnf	0.576301	0.578399	-1.1547
ENSMUSG00000038400	Pmepa1	0.576291	0.578409	-1.1547
ENSMUSG00000036223	Ska1	0.576442	0.578258	-1.1547
ENSMUSG00000037259	Dzank1	0.576435	0.578265	-1.1547
ENSMUSG00000051339	2900026A02Rik	0.576412	0.578288	-1.1547
ENSMUSG00000015709	Arnt2	0.576471	0.578229	-1.1547
ENSMUSG00000104576	F830115B05Rik	0.576191	0.578509	-1.1547
ENSMUSG00000100744	Gm17764	0.576258	0.578442	-1.1547
ENSMUSG00000038418	Egr1	0.576083	0.578617	-1.1547
ENSMUSG00000022665	Ccdc80	0.591286	0.563302	-1.15459
ENSMUSG00000085207	Gm11767	0.591458	0.563127	-1.15458
ENSMUSG00000038264	Sema7a	0.591098	0.563492	-1.15459
ENSMUSG00000021606	Ndufs6	0.592166	0.562407	-1.15457
ENSMUSG00000073421	H2-Ab1	0.592231	0.562341	-1.15457
ENSMUSG00000056999	Ide	0.592381	0.562187	-1.15457
ENSMUSG00000027636	Sla2	0.592479	0.562089	-1.15457
ENSMUSG00000045751	Mms22l	0.592459	0.562108	-1.15457
ENSMUSG00000015968	Cacna1d	0.591906	0.562671	-1.15458
ENSMUSG00000052013	Btla	0.591865	0.562713	-1.15458
ENSMUSG00000023008	Fmnl3	0.589341	0.565276	-1.15462
ENSMUSG00000074121	Ntf5	0.5893	0.565318	-1.15462
ENSMUSG00000015316	Slamf1	0.589198	0.565421	-1.15462
ENSMUSG00000024079	Eif2ak2	0.589784	0.564827	-1.15461
ENSMUSG00000006931	P3h4	0.589624	0.564989	-1.15461
ENSMUSG00000068129	Cst7	0.589501	0.565113	-1.15461
ENSMUSG00000030029	Lrig1	0.590578	0.564021	-1.1546
ENSMUSG00000021200	Asb2	0.590528	0.564072	-1.1546
ENSMUSG00000060675	Plaat3	0.590866	0.563728	-1.15459
ENSMUSG00000026637	Traf5	0.590731	0.563865	-1.1546
ENSMUSG00000011179	Odc1	0.590354	0.564248	-1.1546
ENSMUSG00000032932	Hspa13	0.590353	0.564249	-1.1546
ENSMUSG00000040618	Pck2	0.590275	0.564328	-1.1546
ENSMUSG00000032093	Cd3e	0.590291	0.564312	-1.1546
ENSMUSG00000039936	Pik3cd	0.5902	0.564404	-1.1546
ENSMUSG00000031629	Cenpu	0.590074	0.564532	-1.15461
ENSMUSG00000079173	Zan	0.59013	0.564476	-1.15461
ENSMUSG00000000184	Ccnd2	0.590017	0.56459	-1.15461
ENSMUSG00000015027	Galns	0.58881	0.565814	-1.15462
ENSMUSG00000019975	Ikbip	0.588761	0.565864	-1.15462
ENSMUSG00000037089	Slc35b2	0.588692	0.565934	-1.15463
ENSMUSG00000027562	Car2	0.588987	0.565634	-1.15462
ENSMUSG00000020191	Spata48	0.589041	0.56558	-1.15462
ENSMUSG00000059994	Fcrl1	0.589035	0.565586	-1.15462
ENSMUSG00000027380	Acoxl	0.588064	0.56657	-1.15463
ENSMUSG00000030342	Cd9	0.588091	0.566542	-1.15463
ENSMUSG00000048756	Foxo3	0.588006	0.566629	-1.15463
ENSMUSG00000025017	Pik3ap1	0.587996	0.566638	-1.15463
ENSMUSG00000038023	Atp6v0a2	0.588597	0.56603	-1.15463
ENSMUSG00000041147	Brca2	0.588511	0.566117	-1.15463
ENSMUSG00000019960	Dusp6	0.588541	0.566087	-1.15463
ENSMUSG00000019996	Map7	0.588348	0.566282	-1.15463
ENSMUSG00000034855	Cxcl10	0.587585	0.567055	-1.15464
ENSMUSG00000097457	NA	0.587581	0.567059	-1.15464
ENSMUSG00000043629	1700019D03Rik	0.587525	0.567115	-1.15464
ENSMUSG00000039089	L3mbtl3	0.587485	0.567156	-1.15464
ENSMUSG00000048895	Cdk5r1	0.587376	0.567266	-1.15464
ENSMUSG00000026484	Rnf2	0.587019	0.567627	-1.15465
ENSMUSG00000057163	Prss2	0.587002	0.567645	-1.15465
ENSMUSG00000079593	Gm14597	0.587067	0.567579	-1.15465
ENSMUSG00000055733	Nap1l3	0.587186	0.567459	-1.15464
ENSMUSG00000029438	Bcl7a	0.587157	0.567487	-1.15464
ENSMUSG00000063146	Clip2	0.586813	0.567836	-1.15465
ENSMUSG00000033910	Gucy1a1	0.586806	0.567843	-1.15465
ENSMUSG00000024896	Minpp1	0.586894	0.567754	-1.15465
ENSMUSG00000040681	Hmgn1	0.586675	0.567975	-1.15465
ENSMUSG00000086564	Cd101	0.593552	0.560995	-1.15455
ENSMUSG00000027353	Mcm8	0.593751	0.560793	-1.15454
ENSMUSG00000061731	Ext1	0.593777	0.560766	-1.15454
ENSMUSG00000026383	Epb41l5	0.593813	0.56073	-1.15454
ENSMUSG00000091523	AU040972	0.592761	0.561801	-1.15456
ENSMUSG00000070504	Fcrl6	0.592922	0.561637	-1.15456
ENSMUSG00000021457	Syk	0.593227	0.561327	-1.15455
ENSMUSG00000030745	Il21r	0.593114	0.561441	-1.15456
ENSMUSG00000026094	Stk17b	0.595079	0.559438	-1.15452
ENSMUSG00000047656	Trpt1	0.595161	0.559355	-1.15452
ENSMUSG00000056536	Pign	0.594885	0.559636	-1.15452
ENSMUSG00000023034	Nr4a1	0.594554	0.559974	-1.15453
ENSMUSG00000040714	Klc3	0.594629	0.559898	-1.15453
ENSMUSG00000026117	Zap70	0.594635	0.559891	-1.15453
ENSMUSG00000025453	Nnt	0.594072	0.560466	-1.15454
ENSMUSG00000028328	Tmod1	0.594066	0.560472	-1.15454
ENSMUSG00000024673	Ms4a1	0.594209	0.560326	-1.15453
ENSMUSG00000025758	Plk4	0.594349	0.560183	-1.15453
ENSMUSG00000034573	Ptpn13	0.599135	0.555288	-1.15442
ENSMUSG00000014633	Cmc2	0.599014	0.555412	-1.15443
ENSMUSG00000037410	Tbc1d2b	0.599444	0.554971	-1.15442
ENSMUSG00000023272	Creld2	0.599295	0.555124	-1.15442
ENSMUSG00000038497	Tmco3	0.599719	0.554689	-1.15441
ENSMUSG00000040648	Ppip5k2	0.599795	0.554611	-1.15441
ENSMUSG00000038349	Plcl1	0.598764	0.555669	-1.15443
ENSMUSG00000032294	Pkm	0.598679	0.555755	-1.15443
ENSMUSG00000016559	H3f3b	0.598712	0.555722	-1.15443
ENSMUSG00000045799	Gm9800	0.59818	0.556267	-1.15445
ENSMUSG00000042712	Tceal9	0.59841	0.556031	-1.15444
ENSMUSG00000064326	Siva1	0.598297	0.556147	-1.15444
ENSMUSG00000032380	Dapk2	0.597916	0.556537	-1.15445
ENSMUSG00000036875	Dna2	0.597826	0.55663	-1.15446
ENSMUSG00000103432	6720464F23Rik	0.597723	0.556735	-1.15446
ENSMUSG00000022678	Nde1	0.596384	0.558105	-1.15449
ENSMUSG00000033016	Nfatc1	0.596253	0.558239	-1.15449
ENSMUSG00000029649	Pomp	0.596278	0.558213	-1.15449
ENSMUSG00000061859	Patj	0.59614	0.558354	-1.15449
ENSMUSG00000020571	Pdia6	0.595742	0.558761	-1.1545
ENSMUSG00000003948	Mmd	0.595666	0.558839	-1.1545
ENSMUSG00000038256	Bcl9	0.595805	0.558697	-1.1545
ENSMUSG00000102721	A630081D01Rik	0.595845	0.558656	-1.1545
ENSMUSG00000020669	Sh3yl1	0.596725	0.557756	-1.15448
ENSMUSG00000042787	Exog	0.596677	0.557805	-1.15448
ENSMUSG00000096617	Gm5559	0.596785	0.557695	-1.15448
ENSMUSG00000051851	Rtl8c	0.596844	0.557634	-1.15448
ENSMUSG00000040524	Zfp609	0.596835	0.557644	-1.15448
ENSMUSG00000019982	Myb	0.597132	0.55734	-1.15447
ENSMUSG00000005672	Kit	0.597017	0.557458	-1.15447
ENSMUSG00000026923	Notch1	0.449227	0.696606	-1.14583
ENSMUSG00000000791	Il12rb1	0.451542	0.6946	-1.14614
ENSMUSG00000030616	Sytl2	0.45219	0.694037	-1.14623
ENSMUSG00000009575	Cbx5	0.45216	0.694063	-1.14622
ENSMUSG00000068227	Il2rb	0.454449	0.692073	-1.14652
ENSMUSG00000029084	Cd38	0.45472	0.691837	-1.14656
ENSMUSG00000019564	Arid3a	0.456295	0.690464	-1.14676
ENSMUSG00000024143	Rhoq	0.463825	0.683866	-1.14769
ENSMUSG00000038252	Ncapd2	0.464794	0.683013	-1.14781
ENSMUSG00000011832	Evi5l	0.458806	0.68827	-1.14708
ENSMUSG00000016206	H2-M3	0.461135	0.686229	-1.14736
ENSMUSG00000051220	Ercc6l	0.481228	0.668404	-1.14963
ENSMUSG00000047959	Kcna3	0.482353	0.667394	-1.14975
ENSMUSG00000031756	Cenpn	0.482791	0.667002	-1.14979
ENSMUSG00000030498	Gas2	0.479943	0.669557	-1.1495
ENSMUSG00000032815	Fanca	0.479604	0.66986	-1.14946
ENSMUSG00000036450	Hif1an	0.479567	0.669893	-1.14946
ENSMUSG00000052889	Prkcb	0.484539	0.665429	-1.14997
ENSMUSG00000028080	Lrba	0.484468	0.665492	-1.14996
ENSMUSG00000056413	Adap1	0.483855	0.666045	-1.1499
ENSMUSG00000024352	Spata24	0.484085	0.665837	-1.14992
ENSMUSG00000030528	Blm	0.486337	0.663808	-1.15015
ENSMUSG00000039899	Fgl2	0.486416	0.663737	-1.15015
ENSMUSG00000028718	Stil	0.474275	0.674618	-1.14889
ENSMUSG00000025395	Prim1	0.474776	0.674171	-1.14895
ENSMUSG00000028245	Nsmaf	0.4763	0.672813	-1.14911
ENSMUSG00000074802	Gas2l3	0.475885	0.673183	-1.14907
ENSMUSG00000050732	Vamp8	0.477764	0.671506	-1.14927
ENSMUSG00000036777	Anln	0.477317	0.671906	-1.14922
ENSMUSG00000045328	Cenpe	0.469316	0.67902	-1.14834
ENSMUSG00000002748	Baz1b	0.469771	0.678616	-1.14839
ENSMUSG00000029177	Cenpa	0.469981	0.678431	-1.14841
ENSMUSG00000027074	Slc43a3	0.468154	0.680047	-1.1482
ENSMUSG00000027469	Tpx2	0.498678	0.652598	-1.15128
ENSMUSG00000107338	NA	0.497915	0.653296	-1.15121
ENSMUSG00000030654	Arl6ip1	0.494804	0.656133	-1.15094
ENSMUSG00000026737	Pip4k2a	0.495936	0.655102	-1.15104
ENSMUSG00000042363	Lgalsl	0.496758	0.654352	-1.15111
ENSMUSG00000027715	Ccna2	0.488937	0.661459	-1.1504
ENSMUSG00000079563	Pglyrp2	0.488723	0.661654	-1.15038
ENSMUSG00000021458	Aopep	0.489469	0.660978	-1.15045
ENSMUSG00000059810	Rgs3	0.492712	0.658036	-1.15075
ENSMUSG00000039158	Akna	0.49207	0.65862	-1.15069
ENSMUSG00000027293	Ehd4	0.493324	0.657481	-1.1508
ENSMUSG00000040549	Ckap5	0.49343	0.657384	-1.15081
ENSMUSG00000024056	Ndc80	0.50227	0.649306	-1.15158
ENSMUSG00000037855	Zfp365	0.503379	0.648287	-1.15167
ENSMUSG00000024369	Nelfe	0.503493	0.648182	-1.15167
ENSMUSG00000001517	Foxm1	0.504546	0.647213	-1.15176
ENSMUSG00000026355	Mcm6	0.506737	0.645193	-1.15193
ENSMUSG00000042700	Sipa1l1	0.505679	0.646169	-1.15185
ENSMUSG00000027219	Slc28a2	0.510475	0.641736	-1.15221
ENSMUSG00000004099	Dnmt1	0.510163	0.642025	-1.15219
ENSMUSG00000047003	Zfp41	0.509994	0.642182	-1.15218
ENSMUSG00000024795	Kif20b	0.508382	0.643674	-1.15206
ENSMUSG00000094338	Hist1h2bl	0.515582	0.636989	-1.15257
ENSMUSG00000103586	5830405F06Rik	0.514947	0.63758	-1.15253
ENSMUSG00000076899	Traj30	0.514909	0.637617	-1.15253
ENSMUSG00000002870	Mcm2	0.51219	0.640145	-1.15233
ENSMUSG00000021365	Nedd9	0.512498	0.639859	-1.15236
ENSMUSG00000018381	Abi3	0.513549	0.638882	-1.15243
ENSMUSG00000027306	Nusap1	0.513293	0.63912	-1.15241
ENSMUSG00000055170	Ifng	0.523721	0.629367	-1.15309
ENSMUSG00000022791	Tnk2	0.522646	0.630378	-1.15302
ENSMUSG00000047363	Cstad	0.52267	0.630355	-1.15303
ENSMUSG00000037148	Arhgap10	0.522497	0.630518	-1.15302
ENSMUSG00000037725	Ckap2	0.522872	0.630165	-1.15304
ENSMUSG00000028702	Rad54l	0.526384	0.626859	-1.15324
ENSMUSG00000075042	4930431P03Rik	0.526633	0.626624	-1.15326
ENSMUSG00000076908	Traj21	0.524873	0.628283	-1.15316
ENSMUSG00000003038	Hmgn2	0.525122	0.628049	-1.15317
ENSMUSG00000039298	Cdk5rap2	0.524556	0.628581	-1.15314
ENSMUSG00000076885	Traj45	0.525494	0.627698	-1.15319
ENSMUSG00000020649	Rrm2	0.518558	0.63421	-1.15277
ENSMUSG00000002190	Clgn	0.519979	0.632881	-1.15286
ENSMUSG00000029521	Chek2	0.520056	0.632808	-1.15286
ENSMUSG00000103238	Gm36527	0.519755	0.63309	-1.15285
ENSMUSG00000045671	Spred2	0.529219	0.62418	-1.1534
ENSMUSG00000039844	Rapgef1	0.529225	0.624173	-1.1534
ENSMUSG00000022474	Pmm1	0.528712	0.624659	-1.15337
ENSMUSG00000028420	Tmem38b	0.528204	0.625139	-1.15334
ENSMUSG00000039994	Timeless	0.527923	0.625405	-1.15333
ENSMUSG00000001403	Ube2c	0.527906	0.625421	-1.15333
ENSMUSG00000005696	Sh2d1a	0.527572	0.625737	-1.15331
ENSMUSG00000027456	Sdcbp2	0.531281	0.622225	-1.15351
ENSMUSG00000038482	Tfdp1	0.531206	0.622296	-1.1535
ENSMUSG00000029759	Pon3	0.530876	0.622609	-1.15349
ENSMUSG00000025780	Itih5	0.531063	0.622432	-1.15349
ENSMUSG00000037321	Tap1	0.53039	0.62307	-1.15346
ENSMUSG00000030867	Plk1	0.537431	0.616369	-1.1538
ENSMUSG00000097240	Gm26614	0.537334	0.616462	-1.1538
ENSMUSG00000028832	Stmn1	0.537618	0.616191	-1.15381
ENSMUSG00000028884	Rpa2	0.53851	0.615339	-1.15385
ENSMUSG00000076902	Traj27	0.538379	0.615464	-1.15384
ENSMUSG00000058290	Espl1	0.537921	0.615902	-1.15382
ENSMUSG00000024791	Cdca5	0.537935	0.615888	-1.15382
ENSMUSG00000028538	St3gal3	0.538123	0.615709	-1.15383
ENSMUSG00000034157	Cipc	0.536326	0.617425	-1.15375
ENSMUSG00000044060	NA	0.536314	0.617436	-1.15375
ENSMUSG00000002477	Snrpd1	0.536074	0.617665	-1.15374
ENSMUSG00000029868	Trpv6	0.535902	0.61783	-1.15373
ENSMUSG00000032578	Cish	0.535803	0.617924	-1.15373
ENSMUSG00000022475	Hdac7	0.536484	0.617274	-1.15376
ENSMUSG00000034311	Kif4	0.536622	0.617143	-1.15376
ENSMUSG00000029722	Agfg2	0.533576	0.620045	-1.15362
ENSMUSG00000030978	Rrm1	0.533648	0.619977	-1.15362
ENSMUSG00000041920	Slc16a6	0.533319	0.62029	-1.15361
ENSMUSG00000017631	Abr	0.533421	0.620192	-1.15361
ENSMUSG00000005470	Asf1b	0.533081	0.620515	-1.1536
ENSMUSG00000052459	Atp6v1a	0.532373	0.621189	-1.15356
ENSMUSG00000033952	Aspm	0.534639	0.619033	-1.15367
ENSMUSG00000017146	Brca1	0.534369	0.61929	-1.15366
ENSMUSG00000031843	Mphosph6	0.534091	0.619555	-1.15365
ENSMUSG00000045962	Wnk1	0.202468	0.883273	-1.08574
ENSMUSG00000043858	NA	0.190794	0.890858	-1.08165
ENSMUSG00000042385	Gzmk	0.19584	0.887592	-1.08343
ENSMUSG00000037788	Vopp1	0.212949	0.876373	-1.08932
ENSMUSG00000074813	Morrbid	0.216462	0.874041	-1.0905
ENSMUSG00000097242	NA	0.237478	0.859884	-1.09736
ENSMUSG00000031004	Mki67	0.234266	0.862071	-1.09634
ENSMUSG00000024621	Csf1r	0.233218	0.862782	-1.096
ENSMUSG00000037544	Dlgap5	0.253983	0.848518	-1.1025
ENSMUSG00000020493	Prr11	0.253249	0.849028	-1.10228
ENSMUSG00000027496	Aurka	0.244527	0.855057	-1.09958
ENSMUSG00000018171	Vmp1	0.160333	0.910147	-1.07048
ENSMUSG00000049932	H2afx	0.150694	0.916101	-1.06679
ENSMUSG00000032218	Ccnb2	0.120518	0.934279	-1.0548
ENSMUSG00000029992	Gfpt1	0.426707	0.715862	-1.14257
ENSMUSG00000007080	Pole	0.428919	0.713991	-1.14291
ENSMUSG00000032254	Kif23	0.423606	0.718476	-1.14208
ENSMUSG00000063430	Wscd2	0.433398	0.710191	-1.14359
ENSMUSG00000005103	Wdr1	0.431605	0.711715	-1.14332
ENSMUSG00000054892	Txk	0.437789	0.706446	-1.14424
ENSMUSG00000061540	Orm2	0.438836	0.705551	-1.14439
ENSMUSG00000047221	Fam185a	0.439605	0.704892	-1.1445
ENSMUSG00000026605	Cenpf	0.439863	0.704671	-1.14453
ENSMUSG00000019979	Apaf1	0.443107	0.701887	-1.14499
ENSMUSG00000063021	Hist1h2ak	0.442616	0.702309	-1.14492
ENSMUSG00000018932	Map2k3	0.444021	0.7011	-1.14512
ENSMUSG00000038151	Prdm1	0.444249	0.700904	-1.14515
ENSMUSG00000022314	Rad21	0.444516	0.700675	-1.14519
ENSMUSG00000036639	Nudt1	0.410867	0.729121	-1.13999
ENSMUSG00000020914	Top2a	0.411931	0.728237	-1.14017
ENSMUSG00000031429	Psmd10	0.41745	0.723638	-1.14109
ENSMUSG00000058773	Hist1h1b	0.415311	0.725424	-1.14074
ENSMUSG00000021998	Lcp1	0.395916	0.741423	-1.13734
ENSMUSG00000076888	Traj42	0.401896	0.736527	-1.13842
ENSMUSG00000027230	Creb3l1	0.37279	0.760057	-1.13285
ENSMUSG00000069300	Hist1h2bj	0.367787	0.764025	-1.13181
ENSMUSG00000024660	Incenp	0.377388	0.75639	-1.13378
ENSMUSG00000045917	Tmem268	0.381878	0.752792	-1.13467
ENSMUSG00000000149	Gna12	0.3878	0.748018	-1.13582
ENSMUSG00000019851	Perp	0.390684	0.745681	-1.13637
ENSMUSG00000100691	2010320M18Rik	0.351886	0.776492	-1.12838
ENSMUSG00000012889	Podnl1	0.350387	0.777656	-1.12804
ENSMUSG00000024590	Lmnb1	0.348195	0.779354	-1.12755
ENSMUSG00000011256	Adam19	0.34169	0.78437	-1.12606
ENSMUSG00000037313	Tacc3	0.344308	0.782356	-1.12666
ENSMUSG00000057406	Nsd2	0.306904	0.81058	-1.11748
ENSMUSG00000026950	Neb	0.314176	0.805185	-1.11936
ENSMUSG00000104753	Gm35172	0.316327	0.803581	-1.11991
ENSMUSG00000022205	Sub1	0.335089	0.789423	-1.12451
ENSMUSG00000002055	Spag5	0.33247	0.791417	-1.12389
ENSMUSG00000104108	Gm37876	0.331146	0.792423	-1.12357
ENSMUSG00000032089	Il10ra	0.323295	0.798358	-1.12165
ENSMUSG00000029910	Mad2l1	0.32468	0.797315	-1.12199
ENSMUSG00000028933	Xrcc2	0.32475	0.797262	-1.12201
ENSMUSG00000076890	Traj40	0.325668	0.79657	-1.12224
ENSMUSG00000086652	Gm14029	0.297404	0.817561	-1.11496
ENSMUSG00000024135	Srbd1	0.289905	0.823018	-1.11292
ENSMUSG00000034639	Setmar	0.290929	0.822275	-1.1132
ENSMUSG00000047388	Atmin	0.286068	0.825792	-1.11186
ENSMUSG00000052565	Hist1h1d	0.280373	0.829887	-1.11026
ENSMUSG00000027133	Nop10	0.792878	0.330546	-1.12342
ENSMUSG00000026594	Ralgps2	0.785121	0.340712	-1.12583
ENSMUSG00000029468	P2rx7	0.788061	0.336873	-1.12493
ENSMUSG00000024334	H2-Oa	0.764775	0.366838	-1.13161
ENSMUSG00000005583	Mef2c	0.766045	0.36523	-1.13127
ENSMUSG00000040767	Snrnp25	0.766125	0.365129	-1.13125
ENSMUSG00000037503	Fam168b	0.777016	0.351211	-1.12823
ENSMUSG00000033083	Tbc1d4	0.774214	0.354812	-1.12903
ENSMUSG00000034403	Pja1	0.780191	0.347113	-1.1273
ENSMUSG00000024966	Stip1	0.720335	0.421394	-1.14173
ENSMUSG00000031157	Pqbp1	0.729684	0.410188	-1.13987
ENSMUSG00000082481	Rps12-ps19	0.730869	0.408757	-1.13963
ENSMUSG00000053977	Cd8a	0.709486	0.434226	-1.14371
ENSMUSG00000019505	Ubb	0.715335	0.427331	-1.14267
ENSMUSG00000029048	Rer1	0.71393	0.428992	-1.14292
ENSMUSG00000104814	Gm42979	0.752572	0.382151	-1.13472
ENSMUSG00000022377	Asap1	0.748662	0.387003	-1.13566
ENSMUSG00000029265	Dr1	0.75687	0.376788	-1.13366
ENSMUSG00000022174	Dad1	0.741484	0.395843	-1.13733
ENSMUSG00000030795	Fus	0.737707	0.400459	-1.13817
ENSMUSG00000030852	Tacc2	0.607924	0.546227	-1.15415
ENSMUSG00000087259	2610035D17Rik	0.607664	0.546497	-1.15416
ENSMUSG00000022636	Alcam	0.607752	0.546406	-1.15416
ENSMUSG00000106024	A530083M17Rik	0.607738	0.54642	-1.15416
ENSMUSG00000015950	Ncf1	0.606977	0.547207	-1.15418
ENSMUSG00000037351	Actr1b	0.607318	0.546854	-1.15417
ENSMUSG00000076617	Ighm	0.605798	0.548427	-1.15423
ENSMUSG00000015312	Gadd45b	0.605596	0.548636	-1.15423
ENSMUSG00000021466	Ptch1	0.606287	0.547921	-1.15421
ENSMUSG00000030199	Etv6	0.606185	0.548027	-1.15421
ENSMUSG00000019843	Fyn	0.606467	0.547735	-1.1542
ENSMUSG00000035227	Spcs2	0.606379	0.547826	-1.15421
ENSMUSG00000099974	Bcl2a1d	0.605169	0.549078	-1.15425
ENSMUSG00000056145	AI504432	0.605208	0.549037	-1.15425
ENSMUSG00000062075	Lmnb2	0.605263	0.54898	-1.15424
ENSMUSG00000034842	Art3	0.604762	0.549497	-1.15426
ENSMUSG00000053477	Tcf4	0.604881	0.549375	-1.15426
ENSMUSG00000000489	Pdgfb	0.604947	0.549307	-1.15425
ENSMUSG00000039236	Isg20	0.603765	0.550526	-1.15429
ENSMUSG00000037759	Ptger2	0.603768	0.550523	-1.15429
ENSMUSG00000042105	Inpp5f	0.604246	0.55003	-1.15428
ENSMUSG00000104117	Gm20743	0.604136	0.550144	-1.15428
ENSMUSG00000002578	Ikzf4	0.602071	0.552271	-1.15434
ENSMUSG00000023942	Slc29a1	0.602471	0.55186	-1.15433
ENSMUSG00000103693	Gm37529	0.602477	0.551854	-1.15433
ENSMUSG00000032596	Uba7	0.602522	0.551807	-1.15433
ENSMUSG00000031353	Rbbp7	0.602389	0.551944	-1.15433
ENSMUSG00000096727	Psmb9	0.60289	0.551428	-1.15432
ENSMUSG00000061132	Blnk	0.603242	0.551065	-1.15431
ENSMUSG00000067212	H2-T23	0.603277	0.551029	-1.15431
ENSMUSG00000022863	Btg3	0.600294	0.554099	-1.15439
ENSMUSG00000020661	Dnmt3a	0.600587	0.553798	-1.15438
ENSMUSG00000040479	Dgkz	0.600738	0.553643	-1.15438
ENSMUSG00000029470	P2rx4	0.60069	0.553691	-1.15438
ENSMUSG00000015396	Cd83	0.601618	0.552738	-1.15436
ENSMUSG00000026285	Pdcd1	0.601551	0.552807	-1.15436
ENSMUSG00000025163	Cd7	0.601553	0.552804	-1.15436
ENSMUSG00000039046	Usp6nl	0.601536	0.552822	-1.15436
ENSMUSG00000000631	Myo18a	0.601454	0.552906	-1.15436
ENSMUSG00000076437	Selenoh	0.601201	0.553166	-1.15437
ENSMUSG00000037940	Inpp4b	0.601197	0.553171	-1.15437
ENSMUSG00000084817	Gm5526	0.608911	0.545204	-1.15411
ENSMUSG00000020048	Hsp90b1	0.608601	0.545525	-1.15413
ENSMUSG00000003644	Rps6ka1	0.6086	0.545526	-1.15413
ENSMUSG00000033706	Smyd5	0.609407	0.544689	-1.1541
ENSMUSG00000024048	Myl12a	0.609885	0.544192	-1.15408
ENSMUSG00000104026	Gm37212	0.60978	0.544301	-1.15408
ENSMUSG00000027342	Pcna	0.609669	0.544417	-1.15409
ENSMUSG00000024767	Otub1	0.612361	0.541617	-1.15398
ENSMUSG00000076928	Trac	0.611695	0.54231	-1.15401
ENSMUSG00000038954	Supt3	0.610875	0.543164	-1.15404
ENSMUSG00000022941	Ripply3	0.611069	0.542962	-1.15403
ENSMUSG00000030007	Cct7	0.611053	0.542979	-1.15403
ENSMUSG00000026721	Rabgap1l	0.611038	0.542994	-1.15403
ENSMUSG00000024030	Abcg1	0.610334	0.543726	-1.15406
ENSMUSG00000033721	Vav3	0.618297	0.535411	-1.15371
ENSMUSG00000018287	Spag7	0.618	0.535723	-1.15372
ENSMUSG00000033024	Klra9	0.618876	0.534804	-1.15368
ENSMUSG00000105392	Gm42684	0.619129	0.534538	-1.15367
ENSMUSG00000044702	Palb2	0.620204	0.533409	-1.15361
ENSMUSG00000056917	Sipa1	0.619733	0.533904	-1.15364
ENSMUSG00000022403	St13	0.619884	0.533745	-1.15363
ENSMUSG00000040899	Ccr6	0.613789	0.540128	-1.15392
ENSMUSG00000004612	Nkg7	0.613917	0.539994	-1.15391
ENSMUSG00000032640	Chsy1	0.61404	0.539866	-1.15391
ENSMUSG00000045087	S1pr5	0.615616	0.53822	-1.15384
ENSMUSG00000022667	Cd200r1	0.614958	0.538907	-1.15387
ENSMUSG00000041272	Tox	0.614555	0.539328	-1.15388
ENSMUSG00000031239	Itm2a	0.614461	0.539427	-1.15389
ENSMUSG00000026238	Ptma	0.616871	0.536906	-1.15378
ENSMUSG00000038524	Fchsd1	0.616607	0.537183	-1.15379
ENSMUSG00000036853	Mcoln3	0.617273	0.536485	-1.15376
ENSMUSG00000037868	Egr2	0.617117	0.536648	-1.15377
ENSMUSG00000023944	Hsp90ab1	0.617101	0.536665	-1.15377
ENSMUSG00000029561	Oasl2	0.635635	0.517033	-1.15267
ENSMUSG00000000244	Tspan32	0.63528	0.517414	-1.15269
ENSMUSG00000037922	Bank1	0.634243	0.518523	-1.15277
ENSMUSG00000004610	Etfb	0.63063	0.522378	-1.15301
ENSMUSG00000021493	Pdlim7	0.630923	0.522065	-1.15299
ENSMUSG00000016252	Atp5e	0.631062	0.521918	-1.15298
ENSMUSG00000006941	Eif1b	0.631304	0.52166	-1.15296
ENSMUSG00000032178	Ilf3	0.631237	0.521731	-1.15297
ENSMUSG00000031897	Psmb10	0.63181	0.521121	-1.15293
ENSMUSG00000020250	Txnrd1	0.632555	0.520326	-1.15288
ENSMUSG00000071722	Spin4	0.633274	0.519559	-1.15283
ENSMUSG00000052676	Zmat1	0.633018	0.519832	-1.15285
ENSMUSG00000024914	Drap1	0.641867	0.510334	-1.1522
ENSMUSG00000026739	Bmi1	0.641904	0.510294	-1.1522
ENSMUSG00000052544	St6galnac3	0.644199	0.507813	-1.15201
ENSMUSG00000018770	Atp5g3	0.644213	0.507798	-1.15201
ENSMUSG00000057596	Trim30d	0.644178	0.507836	-1.15201
ENSMUSG00000067365	Tmem128	0.64331	0.508775	-1.15209
ENSMUSG00000001750	Tcirg1	0.638089	0.514401	-1.15249
ENSMUSG00000003068	Stk11	0.637824	0.514686	-1.15251
ENSMUSG00000036275	9530068E07Rik	0.63755	0.51498	-1.15253
ENSMUSG00000019179	Mdh2	0.637327	0.51522	-1.15255
ENSMUSG00000089929	Bcl2a1b	0.638654	0.513795	-1.15245
ENSMUSG00000074227	Spint2	0.638974	0.51345	-1.15242
ENSMUSG00000034898	Filip1	0.639535	0.512847	-1.15238
ENSMUSG00000034958	Atcay	0.629024	0.524086	-1.15311
ENSMUSG00000028393	Alad	0.628084	0.525084	-1.15317
ENSMUSG00000018974	Sart3	0.626343	0.52693	-1.15327
ENSMUSG00000041954	Tnfrsf18	0.626923	0.526316	-1.15324
ENSMUSG00000021277	Traf3	0.626777	0.52647	-1.15325
ENSMUSG00000028412	Slc44a1	0.624647	0.528725	-1.15337
ENSMUSG00000026700	Tnfsf4	0.624442	0.528941	-1.15338
ENSMUSG00000002871	Tpra1	0.624857	0.528502	-1.15336
ENSMUSG00000044906	4930503L19Rik	0.624809	0.528554	-1.15336
ENSMUSG00000021756	Il6st	0.623744	0.529679	-1.15342
ENSMUSG00000070544	Top1	0.621462	0.532085	-1.15355
ENSMUSG00000020397	Med7	0.621554	0.531988	-1.15354
ENSMUSG00000024835	Coro1b	0.622003	0.531515	-1.15352
ENSMUSG00000001158	Snrnp27	0.621889	0.531635	-1.15352
ENSMUSG00000015126	Tsr3	0.621231	0.532328	-1.15356
ENSMUSG00000011257	Pabpc4	0.62121	0.53235	-1.15356
ENSMUSG00000030647	Ndufc2	0.620979	0.532593	-1.15357
ENSMUSG00000003847	Nfat5	0.698723	0.446779	-1.1455
ENSMUSG00000092341	Malat1	0.698165	0.447425	-1.14559
ENSMUSG00000089774	Slc5a3	0.694684	0.451445	-1.14613
ENSMUSG00000035356	Nfkbiz	0.693556	0.452744	-1.1463
ENSMUSG00000038708	Golga4	0.687663	0.459499	-1.14716
ENSMUSG00000035517	Tdrd7	0.68477	0.462797	-1.14757
ENSMUSG00000049764	Zfp280b	0.676848	0.471766	-1.14861
ENSMUSG00000040785	Ttc3	0.674362	0.474562	-1.14892
ENSMUSG00000091679	Vmn2r96	0.679257	0.469048	-1.1483
ENSMUSG00000041707	Tmem273	0.680592	0.467538	-1.14813
ENSMUSG00000040605	Bace2	0.680681	0.467437	-1.14812
ENSMUSG00000020400	Tnip1	0.680922	0.467164	-1.14809
ENSMUSG00000040824	Snrpd2	0.681613	0.466381	-1.14799
ENSMUSG00000018286	Psmb6	0.671257	0.478043	-1.1493
ENSMUSG00000063268	Parp10	0.669189	0.480353	-1.14954
ENSMUSG00000040592	Cd79b	0.67001	0.479437	-1.14945
ENSMUSG00000064215	Ifi27	0.669905	0.479554	-1.14946
ENSMUSG00000022216	Psme1	0.647006	0.50477	-1.15178
ENSMUSG00000028459	Cd72	0.647104	0.504664	-1.15177
ENSMUSG00000038594	Cep85l	0.646891	0.504895	-1.15179
ENSMUSG00000022831	Hcls1	0.647579	0.504149	-1.15173
ENSMUSG00000037685	Atp8a1	0.647357	0.504389	-1.15175
ENSMUSG00000022015	Tnfsf11	0.646261	0.505579	-1.15184
ENSMUSG00000060802	B2m	0.646403	0.505425	-1.15183
ENSMUSG00000024066	Xdh	0.646581	0.505232	-1.15181
ENSMUSG00000046447	Camk2n1	0.645766	0.506117	-1.15188
ENSMUSG00000090523	Gypc	0.648653	0.50298	-1.15163
ENSMUSG00000020387	Jade2	0.648793	0.502828	-1.15162
ENSMUSG00000023132	Gzma	0.650542	0.500923	-1.15146
ENSMUSG00000060586	H2-Eb1	0.653892	0.497263	-1.15115
ENSMUSG00000023010	Tmbim6	0.655511	0.495488	-1.151
ENSMUSG00000004285	Atp6v1f	0.652153	0.499164	-1.15132
ENSMUSG00000020178	Adora2a	0.651818	0.49953	-1.15135
ENSMUSG00000073008	Gpr174	0.652566	0.498713	-1.15128
ENSMUSG00000034349	Smc4	0.6579	0.492862	-1.15076
ENSMUSG00000029267	Mtf2	0.658228	0.492501	-1.15073
ENSMUSG00000103522	9430087J23Rik	0.659904	0.490654	-1.15056
ENSMUSG00000063354	Slc39a4	0.659943	0.490611	-1.15055
ENSMUSG00000003437	Paf1	0.659636	0.49095	-1.15059
ENSMUSG00000073821	8030451A03Rik	0.664107	0.486006	-1.15011
ENSMUSG00000062082	Cd200r4	0.663381	0.486811	-1.15019
ENSMUSG00000019817	Plagl1	0.663705	0.486451	-1.15016
ENSMUSG00000030357	Fkbp4	0.664511	0.485558	-1.15007
ENSMUSG00000032220	Myo1e	0.664845	0.485187	-1.15003
ENSMUSG00000044285	Gm1821	0.662192	0.488127	-1.15032
ENSMUSG00000040363	Bcor	0.661842	0.488514	-1.15036
ENSMUSG00000101249	Gm29216	0.864263	0.231033	-1.0953
ENSMUSG00000073676	Hspe1	0.88211	0.204244	-1.08635
ENSMUSG00000078762	Haus5	0.882672	0.203387	-1.08606
ENSMUSG00000016554	Eif3d	0.874836	0.215266	-1.0901
ENSMUSG00000026872	Zeb2	0.872547	0.218705	-1.09125
ENSMUSG00000081344	Gm14303	0.892109	0.188853	-1.08096
ENSMUSG00000079562	Maea	0.889204	0.193354	-1.08256
ENSMUSG00000019039	Dalrd3	0.842394	0.262747	-1.10514
ENSMUSG00000040414	Slc25a28	0.821095	0.292554	-1.11365

## Sheet: EDF5i
Viral titer
	Treatment groups
	Untx	muPD-L1	muPD-L1 + muFAP-IL2v	muPD-L1 + muPD1-IL2v
Log10(PFU/g of spleen)	6.34242	5.39794	6.20412	5.16481
	6.49485	5.84946	6.17807	5.11711
	6.273	5.78989	5.34679	5.22185
	6.52288	5.37496	6.38195	6.58158
	6.34679	5.46783	6.19661	4.55284
	6.21042	5.59088	6.06215	4.93554
	6.09691	5.59543	6.50891	5.32155
	6.13008	5.43709	5.64392	5.84393
	5.93834	5.54574	5.1262
	6.1597	5.531	5.42142
	6	5.07425	5.82637
	6.55879	5.46073	6.83305
		6.11041	5.89801
		5.71536	6.67484
	Treatment groups
	Untx	muPD-L1	muPD-L1 + muFAP-IL2v	muPD-L1 + muPD1-IL2v
Log10(PFU/g of lung)	6.8893	6.55055	6.9393	5.79287
	6.78711	6.60206	6.92082	5.20995
	6.81707	6.76769	6.79588	5.74727
	6.59134	6.39794	7.0442	5.58299
	6.73239	6.66679	6.94797	4.83367
	6.87506	6.66325	6.83727	5.39794
	6.7844	6.50991	6.91381	6.04139
	6.86923	6.44909	6.67001	6.09691
	6.75587	5.91897	6.13189
	6.73611	6.76955	6.63039
	6.84393	6.3837	6.71828
	7.2244	6.67484	6.98069
		6.56213	7.03714
		6.05912	6.97367
