# Supplementary material for: PD-1-cis IL-2R agonism yields better effectors from stem-like CD8+ T cells
Source: Nature. 2022 Sep 28;610(7930):161–72. doi: 10.1038/s41586-022-05192-0 (PMC9534752; doi:10.1038/s41586-022-05192-0)
Supplement: Supplementary file 10 — Source Data Extended Data Fig. 6 [file 41586_2022_5192_MOESM10_ESM.xlsx]

## Sheet: EDF6a
Number of LCMV-specific CD8+ T cells / spleen
	Treatment groups
	Untx	muPD-L1	muPD1-IL2v	muPD-L1 + muPD1-IL2v
DbGP33+ CD8+ T cells / 1 x 106 PBMCs	380.7	329.01	31258.8	38060
	1028.3	418.88	32677.7	86565
	309.7	248.75	16269	91494
	313.72	93.83	53360	86730
	43.165	353.5	14133.6	67275
	46.436	1068.18	7671.9	103961
	314.4	504.63	12267	19079.1
	20	163.3	13639.6	26413.1
	58.482	119.51	12962.4	63954
	36.3588	379.96	42096.6	60435
	229.887		19505.4	37408.5
	75.088		78288	50912
			18272.1	20221.7
			34406.4	55275.2
			15336	70218
			185350
			16600

## Sheet: EDF6b
Phenotypic marker expression on DbGP33+ CD8+ T cells
	Treatment groups
	Untx	muPD-L1	muPD1-IL2v	muPD-L1 + muPD1-IL2v
CD127+ (%)	1.61	1.65	16.5	45.2
	2.34	1.23	14.3	47.5
	4.26	4.27	15.1	52.2
	3.76	5.05	61.7	29.9
	13.2	5.47	38.1	51.7
	6.36	5.83	26.8	39.2
	12.8	2.24	20.8	53.4
	4.02	6.89	31.4	54.4
		5.88	21.8	50.8
		5.23	14.4	57.2
		2.83		63.5
		12

## Sheet: EDF6e
	Treatment groups
	Untx	muPD-L1	muPD1-IL2v	muPD-L1 + muPD1-IL2v
IFN-γ+ cells in DbGP33+ CD8+ T cells (%)	2.25	1.72	25.8	23.4
	1.3	1.77	13.9	22.7
	3.04	0.86	10.6	31.4
	1.06	3.18	17.7	24.5
		4.26	15	24.8
