# Supplementary material for: PD-1-cis IL-2R agonism yields better effectors from stem-like CD8+ T cells
Source: Nature. 2022 Sep 28;610(7930):161–72. doi: 10.1038/s41586-022-05192-0 (PMC9534752; doi:10.1038/s41586-022-05192-0)
Supplement: Supplementary file 11 — Source Data Extended Data Fig. 7 [file 41586_2022_5192_MOESM11_ESM.xlsx]

## Sheet: EDF7a-b
EDF7a
muPD-1-IL2v				muPD-1				muFAP-IL2v				muPD-1+muFAP-IL2v				Vehicle
26.9	28.8	32.6	31.3	27.4	5.6	8.7	14.6	12.6	5.9	8.5	7.4	9.9	13.3	5.1	6.9	5.6	4.5	10.3	3.7
EDF7b
muPD-1-IL2v				muPD-1				muFAP-IL2v				muPD-1+muFAP-IL2v				Vehicle
82.9	76.4	45	70.9	65.8	38.7	38.3	36.3	44.3	38	33.6	31.4	42.9	36.5	35.5	40.5	46.9	45	35.8	51.4

## Sheet: EDF7c-d
EDF7c
Study Day	Vehicle											muPD1-IL2v											muFAP-IL2v											@CD8 + Vehicle											@CD8 + muPD1-IL2v
14	131.57	103.9	382.43	187.57	135.81	171.23	156.3	135.18	92.03	188.46	146.05	88.2	147.69	119.69	204.88	117.79	365.36	119.98	215.4	70.23	125.19	365.17	360.14	163.93	465.86	83.56	152.54	209.99	153.59	286.03	169.95	124.86	92.38	280.08	175.77	245.31	213.61	350.25	67.14	195.16	169.1	141.2	138.61	214.8	293.11	156.2	151.29	189.87	147.9
16	197.11	165.96	461.39	220.76	145.04	229.64	164.99	210.59	198.37	341.47	200.52	127.78	155.98	151.56	355.49	230.05	492.49	188.08	287.59	132.96	134.1	457.45	447.68	228.43	727.72	168.26	309.12	402.88	204.56	691.63	150.4	191.73	113.13	640.9	254.32	282.66	318.07	389.08	89.25	252.5	232.08	182.83	305.81	218.07	413.08	219.87	162.21	358.86	269.61
19	332.14	228.75	824.2	249.84	170.52	365.71	357.12	400.18	215.4	343.88	237.15	122.97	94.16	157.32	438.34	144.58	492.44	173.97	290.39	133.19	147.5	420.51	468.9	338	738.59	146.21	302.26	456.2	365.21	1144.28	173.73	153.65	221.91	940.08	608.87	1138.34	470.78	958.27	142.9	593.22	360.14	411.12	741.12	750	812.81	254.06	168.88	349.23	489.08
21	541.06	455.01	1029.65	556.88	183.19	525.07	661.82	425.29	589.09	508.39	217.7	173.41	76.39	270.79	442.76	187.5	543.01	132.22	298.3	270.77	109.17	818.97	950.95	497.74	1091.95	271.06	471.51	926.54	667.14	1492.14	297.06	242.41	356.81	1525.31	649.34	1585.72	625.39	1569.07	198.49	746.22	683.71	449.36	700.83	918.93		291.77			647.63
23	654.58	525.37	1592.55	1009.7	170.55	926.12	1000.31	976.47	745.67	683.75	325.24	261.16	100.89	474.52	962.75	259.55	654.19	148.28	178.49	242.65	69.77	1097.66	1485.06	569.15	1399.66	477.04	458.27	1179.27	743.86	2307.07	329.27	346.89	294.84	2060.45	1164.85	2085.58	1314.58	1616.98	426.75	1488.01	949.91		963.86	1077.96		337.3			1035.22
26	1432.1	1359.92	2252.84	1660.31	256.21	1120.16	1621.7	1081.24	1562.46	1001.85	425.53	242.18	155.98	899.89	894.78	259.55	852.08	124.21	118.52	247.02	96.48	964.14	2223.08	569.15	1977.36	1055.7	1371.14	2134.84	1484.62	693.69	711.04	759.33			1828.54		1568.17	2128.14	1043.57	2085.69	1471.31		1571.22	2221.28		645.61			1213.19
28	1855.5	2362.93		2260.39	349.5	1643.86	2381	1719.91	2160.09	1859.45	528.58	571.88	94.16	824.85	1267.21	171.43	773.46	94.25	90.18	309.23	58.5	1571.05		2147.06		1058.37	1966.45		1752.56	746.54	1736.98	642.24					2328.49		1664.53		1806.99		2400.86			673.1			2225.53
EDF7d
Study day	anti-muCD8				muPD1-IL2v + anti-muCD8				muFAP-IL2v + anti-muCD8
13	0	0	0.03	0.07	0	0.03	0.03	0.03	0	0.03	0.03
20	24	51.56	37	33.39	164.94	79.44	76.89	44.78	91.22	63.17	55.83
27	64.87	56.87	68.73	52.33	200.13	120.27	191.87	79.6	187.13	188.47	186.6
[truncated: 17 more columns]

## Sheet: EDF7e
EDFe	Tumor	CD4						CD8
		TEM	TCM	TN	TE	Tregs		TEM	TCM	TN	TE
J1		67.95	5.9075	7.1175	19.025	50.575		86.4	2.7925	2.355	8.4825
J2		6.83	3.6925	77.075	12.425	14.425		9.0175	9.765	71.175	9.995
J3		6.57	3.15	80.775	9.4975	14.25		3.73	10.825	77.65	7.77
J4		82.45	5.185	7.96	4.4075	42.7		90.55	5.0175	2.8525	1.5625
	Blood	CD4						CD8
		TEM	TCM	TN	TE	Tregs		TEM	TCM	TN	TE
m1		6.1	0.682	82.16	11.06	5.702		1.5	4.876	87.72	5.902
m2		6.376	0.466	63.84	29.3	5.056		3.08	5.544	76.56	14.8
m3		6.762	0.66	77.8	14.78	5.122		2.806	6.156	82.3	8.758
m4		9.53	0.78	79.625	10.05	4.5925		3.16	4.8525	85.55	6.4525
m5		7.395	0.74	78.275	13.575	3.895		3.1625	6.455	81.1	9.265
m6		7.7725	1.08	79.05	12.075	4.8325		3.8125	10.9	79.25	6.0375
m7		11.125	0.735	62.275	25.9	5.62		4.695	9.77	61.825	23.7
m8		6.825	0.4825	69.35	23.35	5.005		3.97	9.085	64.25	22.725
m9		4.925	0.33	60.475	34.275	4.9975		3.935	6.215	66.175	23.65

## Sheet: EDF7f
EDF7f	Tumor	CD4						CD8
		TEM	TCM	TN	TE	Tregs		TEM	TCM	TN	TE
J1		91.7	86.5	31.6	64.9	94.5		99.3	50.9	18.5	90
J2		83.7	50.9	9.13	19.9	76.9		91.4	14.2	3.22	8.08
J3		88.3	69	13.4	22.3	76.9		82.6	22.6	3.58	7.22
J4		93.4	68.4	11.1	56.2	92.7		98.9	28.6	7.27	70.8
	Blood	CD4						CD8
		TEM	TCM	TN	TE	Tregs		TEM	TCM	TN	TE
m1		91		30.2	66.5	69		77.8	19.4	4.34	48.1
m2		88.5		24.4	45.8	74.7		59	16.6	4.51	20
m3		95.2		36.7	61	78.1		73.3	20.2	7.92	34.2
m4		86.9		22.1	57.5	66.4		64.3	12.9	3.68	40.2
m5		88.4		28.5	49.2	66		71.4	17.7	6	24.8
m6		85		27.9	43.3	75.7		66	15.8	6.69	13.2
m7		88.8		40.6	48.2	80.4		54.7	11.8	10.7	12
m8		86.9		37.5	46.4	80.6		45.6	8.82	9.6	12
m9		92.5		27.2	33.5	71.5		45.8	11.5	6.79	9.43

## Sheet: EDF7g
EDF7g	Tumor	CD4						CD8
		TEM	TCM	TN	TE	Tregs		TEM	TCM	TN	TE
J1		53.2	35.5	5.71	40.7	78.6		92.7	92.9	51.4	92.5
J2		33.9	18.7	0.67	3.19	63.6		88.3	88	20	18.6
J3		38.8	33	1.44	3.37	72.8		73	89.9	22.1	18.1
J4		66.4	66.7	5	47.1	81.2		93.4	93.2	54.3	94.1
	Blood	CD4						CD8
		TEM	TCM	TN	TE	Tregs		TEM	TCM	TN	TE
m1		59		0.91	7.24	86.6		96.4	99	53.7	75.5
m2		53.8		1.35	2.64	83.3		97.5	98.8	50.6	59.1
m3		74.5		2.16	7.83	90.9		98.9	99.1	66.2	79.8
m4		63.6		1.21	3.95	86.6		92.2	99	46.4	68.4
m5		72.1		1.35	7.24	83.9		97.3	99.6	63.4	74.3
m6		66.2		0.8	6.25	84.3		94.9	98.4	64.1	68.5
m7		73.6		2.17	7.61	94.4		98.7	99.8	86.8	86.1
m8		69.9		2.03	7.95	92.2		98.6	99.5	84.2	85.7
m9		71.2		1.46	5.2	92.7		98.4	99.7	73.5	73.8

## Sheet: EDF7h
EDF7h	Tumor	CD4						CD8
		TEM	TCM	TN	TE	Tregs		TEM	TCM	TN	TE
J1		483.467	488.868	474.028	459.995	561.924		877.462	1089.9	633.11	763.171
J2		488.024	515.956	448.984	358.28	510.13		902.379	1362.66	355.589	418.72
J3		402.152	435.888	300.928	309.208	523.96		699.311	1282.04	350.25	359.134
J4		466.827	643.84	271.257	385.119	591.065		1111.37	832.461	410.436	501.477
	Blood	CD4						CD8
		TEM	TCM	TN	TE	Tregs		TEM	TCM	TN	TE
m1		488.456		187.09	219.797	379.752		798.604	1720.95	231.603	205.809
m2		428.201		379.293	281.205	377.435		1005.63	1603.24	240.145	243.472
m3		458.716		186.081	182.15	414.106		861.552	1686.56	220.96	230.989
m4		461.417		215.14	217.713	368.045		644.943	1375.91	246.304	235.672
m5		546.161		185.001	225.628	355.14		781.699	1615.41	233.973	220.018
m6		513.991		260.524	342.7	425.2		827.68	1438.32	250.08	242.734
m7		438.324		193.894	210.376	410.785		939.506	2230.77	248.725	223.556
m8		469.175		165.954	227.366	364.388		1011.02	2042.86	246.877	225.289
m9		493.812		205.341	254.266	409.335		1009.53	1805.96	232.963	219.61
