# Supplementary material for: PD-1-cis IL-2R agonism yields better effectors from stem-like CD8+ T cells
Source: Nature. 2022 Sep 28;610(7930):161–72. doi: 10.1038/s41586-022-05192-0 (PMC9534752; doi:10.1038/s41586-022-05192-0)
Supplement: Supplementary file 12 — Source Data Extended Data Fig. 9 [file 41586_2022_5192_MOESM12_ESM.xlsx]

## Sheet: EDF9a-c
EDF9a-c
	Vehicle																PD1-IL2v 0.5 mg/kg																FAP-IL2v																a-PD1 + FAP-IL2v
0	0	0	0	0	0	0	0	0	0	0	0	0	0	0	0	0	0	0	0	0	0	0	0	0	0	0	0	0	0	0	0	0	0	0	0	0	0	0	0	0	0	0	0	0	0	0	0		0
7	39.0381	32.6897	18.6298	31.4748	48.6434	35.9893	19.4611	0	0	68.1608	0	38.4639	67.0761	0	0	46.092	0	33.5118	38.3822	63.8945	0	0	23.4657	0	19.0278	5.92618	53.6375	30.1214	23.6464	45.5505	0	0	65.9323	43.0594	28.6077	31.3181	96.1918	23.3124	59.6778	0	15.6452	25.6128	24.6479	65.9471	35.9055	40	12.5069		51.1313
10	30.4577	49.6525	26.8401	121.677	74.0574	186.216	96.6751	40.64	84.24	56.9029	66.5283	102.477	144.283	0	0	233.09	48.5563	182.059	152.09	33.8906	92.5665	0	78.6392	43.9431	185.474	38.5393	44.5619	91.3029	58.1768	72.5022	63.339	0	83.454	38.6783	49.4398	345.381	42.0978	29.2527	67.7561	105.722	139.897	50.1126	33.7801	39.7127	160.981	76.9666	65.2347		39.5778
11
14	121.026	64.7741	91.3011	884.892	436.177	61.5917	380.767	431.479	96.8832	132.047	101.581	516.831	506.158	62.9992	91.5948	322.798	175.096	469.711	833.11	94.6633	293.177	0	265.647	148.071	399.589	117.494	170.72	114.462	40.5791	43.5991	128.18	187.135	409.757	69.1425	192.904	1114.13	360.675	254.965	333.403	316.949	285.664	209.596	95.3734	62.5328	450.325	144.384	164.81		219.732
16	67.4541	90.886	151.984	1283.34	1331.59	334.722	640.276	590.753									181.312	518.711	1369.95	55.492	278.953	0	302.76	124.344									615.146	63.7662	478.479	1310.58	515.754	373.108	408.869	516.374									124.026
17									173.795	90.537	291.348	1203.03	852.951	142.078	372.803	750.791									1093.03	124.618	188.291	184.062	40.2879	51.1568	150.171	560.81									1429.16	682.568	233.044	788.549	2291.28	301.646	531.948
18																																				2505.29
19	94.3684	123.246	118.456	1284.87	1659.67	616.816	511.439	1255.52	228.943	117.602	522.298	1084.62	980.349		573.851	1424.67	221.625	1320.27	1887.24	34.3054	375.545	0	936.427	222.282	1507.88		592.33	410.163	37.3762	41.7334	217.267	756.687	1651.02	213.576	393.571		661.639	630.437	899.884	1019.43	1178.52	540.498	248.945	144.539	784.181	532.535	791.241		243.392
21									231.213	209.15	897.435	1622.55	1410.41	647.741	884.183	1412.35									1965.11	326.375	796.942	348.332	48.8201	58.1797	315.584	1148.72									2849.57	1035.51	393.803	296.632	1513.59	871.805	1053.5
23	430.807																			187.444		18.332												656.882
24									578.731	439.785	3129.15			1492.19											2728.85	380.539			62.5759	33.2466												1168.02	1076.59	495.233			3807.6
25	793.975																			372.908		32.6772												1383.39
26										579.769																783.082			35.6974	28.3987												1531.75	2036.25	1231.43
27										586.148																713.054			19.3489	41.2466												1412.33	1903.73	1527.85
28	2481.06																			826.349		29.0263
30																				1040.49		46.1292
31										1254.75																2728.17			0	35.0242												3789.38	5512.33	4863.97
33										2272.09																				28.685
[truncated: 7 more columns]
